# Supplementary material for: Choosing an appropriate glomerular filtration rate estimating equation: role of body mass index
Source: BMC Nephrol. 2021 May 25;22:197. doi: 10.1186/s12882-021-02395-x (PMC8145837; doi:10.1186/s12882-021-02395-x)
Supplement: Supplementary file 2 — Additional file 2. [file 12882_2021_2395_MOESM2_ESM.xlsx]

## Sheet: Sheet1
mGFR	CKD-EPI Cysc2012	CKD-EPI Cr-Cysc 2012	aMDRD-eGFR	cMDRD-eGFR	CKD-EPI Cr2009	FASCr	FASCysC	FASCrCysC	sex	age	crea	uric	urea	Cystatin C	ALBu	ACR	height	weight	BSA	BMI	diabetes	Hypertension	coronary heart disease	atherosclerosis
2.57	10.9349	6.89084	6.39455	5.92961	6.13351	9.10237	16.2128	11.659	M	57	764	583	41.0	4.42	1550.00	4205.18	168	73	1.87706	25.8645	+	+	+	+
8.43	11.3408	6.56179	6.15411	5.74237	5.57298	7.65478	16.854	10.528	M	72	758	720	32.5	4.11	787.00	1519.31	171	75	1.92067	25.6489		+		+
9.49	12.544	9.52144	10.516	10.1133	10.2242	13.6318	17.4967	15.3243	M	60	492	500	28.0	3.95	811.00	1092.59	162	61	1.68824	23.2434	+	+		+
9.76	10.9698	6.69949	5.83849	5.35721	5.68	8.86908	17.1591	11.6939	M	51	843	640	34.3	4.49	1590.00	1865.49	168	76	1.91516	26.9274		+
10.05	6.55056	3.87753	3.83201	3.75486	3.46403	5.26362	9.88775	6.87006	F	69	889	413	17.1	6.27	732.00	3629.92	156	46	1.44766	18.902		+
10.98	11.3092	6.98389	5.78359	5.24947	5.77937	9.58301	19.3376	12.8152	M	39	891	407	26.9	4.55	1200.00	1082.88	167	54	1.62969	19.3625		+		+
11.86	12.2866	11.4961	17.3127	17.4082	16.0615	17.6947	16.9552	17.3171	M	78	305	282	17.5	3.80	372.00	588.82	170	146	2.8163	50.519			+	+
12.24	12.3488	8.90677	10.3408	10.0179	9.48058	11.6582	17.4885	13.9902	M	75	480	682	24.4	3.82	1970.00	3586.21	176	82	2.03992	26.4721	+	+		+
13.02	8.05956	5.41145	5.88422	5.46159	5.40265	7.64999	11.6634	9.2397	M	68	796	403	33.7	5.38	733.00	1750.67	160	58	1.638	22.6562	+	+
14.81	12.2227	7.70182	7.60092	7.1853	7.03689	9.45962	15.8154	11.8384	M	69	636	671	38.2	3.92	3180.00	3987.05	167	78	1.93449	27.968	+	+		+
14.83	12.8406	8.40112	7.62805	7.12482	7.53732	11.2779	19.495	14.2893	M	50	671	337	24.5	4.00	2060.00	2718.50	175	77	1.97035	25.1429		+
14.91	14.4136	12.1229	13.3735	14.0829	13.8014	18.953	21.853	20.2999	F	47	322	762	26.0	3.70	579.00	1075.72	158	36.5	1.33968	14.6211		+		+
15.04	7.65803	5.73032	6.32696	5.8464	6.14267	9.34478	12.8558	10.8226	M	53	781	341	22.4	5.85	5870.00	8931.50	176	67	1.84942	21.6296	+	+
15.07	10.7511	6.07429	4.74342	4.26241	4.66108	7.91803	18.1705	11.0297	M	43	1040	679	35.3	4.67	1150.00	850.10	173	82	2.02171	27.3982	+	+
15.15	9.06456	6.31582	7.15312	6.74091	6.55074	8.80479	14.3671	10.9183	M	71	667	475	19.5	4.88	3180.00	3614.90	170	64	1.7749	22.1453		+
15.65	10.5278	6.82869	6.67547	6.77002	6.3621	9.09285	15.0587	11.3389	F	62	560	285	25.3	4.48	724.00	1969.06	161	47	1.48956	18.132		+
15.94	15.8736	11.1788	10.56	10.0806	10.6264	15.0775	23.0781	18.239	M	49	508	295	19.5	3.42	46.40	70.35	170	61	1.7368	21.1073
16.41	12.4118	10.7197	14.3937	14.2455	13.5732	15.9844	18.0391	16.9497	M	72	363	339	11.8	3.84	1970.00	3735.41	166	68	1.80142	24.677	+	+	+	+
16.6	16.0012	12.3489	14.0563	15.0635	13.5716	16.3882	19.548	17.8292	F	68	289	228	24.6	3.21	21.50	18.78	155	70	1.7442	29.1363
16.97	9.63271	7.15248	7.99435	8.20957	7.68483	10.6305	14.0842	12.116	F	62	479	429	26.2	4.79	823.00	1395.35	162	91	2.04982	34.6746	+	+		+
17	24.0974	15.1446	12.3814	11.9595	12.5198	17.1597	31.3173	22.1712	M	50	441	401	23.9	2.49	1440.00	4007.58	174	85	2.06588	28.075		+	+	+
17.6	16.5785	10.2215	8.52267	8.72589	8.51667	12.3991	23.4177	16.2135	F	51	469	474	25.2	3.29	480.00	1113.92	153	50	1.48048	21.3593		+		+
17.95	10.1579	9.67195	12.4622	12.0048	12.7368	17.8468	16.9437	17.3835	M	46	445	626	25.5	4.83	339.00	687.94	173	74	1.92011	24.7252		+
18.11	7.38157	4.45842	3.69852	3.52293	3.66845	6.42887	13.8561	8.78276	F	35	1033	681	40.0	6.35	107.00	283.51	163	51	1.55168	19.1953
18.22	16.7971	12.7136	15.981	16.0326	14.3202	15.4023	20.139	17.455	M	85	322	472	16.3	2.94	771.00	1576.18	174	60	1.74838	19.8177		+		+
19.08	24.9362	21.0618	27.636	31.2879	25.7592	25.1889	27.3643	26.2316	F	84	155	486	16.2	2.19	<10.50	17.72	160	56	1.5971	21.875		+		+
19.29	11.6454	6.94375	6.15431	5.6992	5.85289	8.64753	16.6948	11.3935	M	59	785	386	36.1	4.19	1800.00	5505.06	173	72	1.89471	24.0569	+	+
19.31	16.8031	12.4182	13.0451	12.7424	12.7693	16.281	21.6084	18.5702	M	61	407	524	17.8	3.16	1190.00	1274.43	175	75	1.94495	24.4898		+		+
19.68	20.5836	15.7853	18.3507	18.4989	17.2905	19.1642	25.6947	21.9541	M	75	292	491	19.6	2.60	1170.00	1792.24	167	87	2.04879	31.1951	+	+	+
19.72	13.6777	9.23899	9.7279	9.3648	9.04019	11.4928	19.5842	14.4851	M	71	511	640	21.4	3.58	91.60	134.09	170	66	1.8003	22.8374				+
19.82	26.4695	24.7587	37.2485	43.1839	34.1022	30.4059	26.8642	28.5255	F	91	118	430	9.9	2.05	<10.50	13.02	159	76	1.86053	30.0621	+	+	+	+
21.19	9.64465	7.34271	8.41643	7.97512	8.06817	11.1368	14.2255	12.4931	M	61	595	290	17.4	4.80	4680.00	11284.24	174	70	1.87538	23.1206	+	+		+
21.47	13.0607	9.98017	10.6353	11.0892	10.6121	14.5053	18.872	16.403	F	55	382	630	27.2	3.89	1790.00	2989.55	160	60.5	1.6538	23.6328		+		+
21.73	27.9346	26.1648	33.7969	35.4109	33.727	34.7965	29.7389	32.0696	M	68	175	483	10.9	2.11	87.20	173.10	170	80	1.9781	27.6817	+
21.79	22.9995	19.1116	23.9148	26.7294	22.7295	23.5819	27.1856	25.2559	F	78	178	496	13.0	2.37	717.00	1288.26	158	84	1.93818	33.6485				+
22.04	23.324	21.2169	30.0652	31.4846	28.0152	27.1698	26.2579	26.7061	M	83	187	394	14.7	2.31	60.30	80.32	168	66	1.78816	23.3844		+		+
22.07	16.0014	10.9127	9.81496	10.1163	9.98077	14.4961	23.6421	17.9725	F	47	421	502	16.5	3.42	1200.00	1901.11	158	43	1.42158	17.2248		+
22.33	14.3385	10.5085	10.5224	10.0575	10.5282	14.776	20.993	17.3442	M	51	506	409	27.5	3.67	1870.00	3021.02	177	75	1.95709	23.9395	+	+		+
22.55	18.8772	15.0997	16.3149	17.5472	16.5077	20.6444	24.4576	22.3898	F	57	262	489	12.7	2.93	1220.00	2166.48	168	74	1.87078	26.2188		+
22.74	31.9468	30.0353	39.1204	41.4745	38.8478	38.3843	37.096	37.7291	M	71	153	520	12.2	1.89	11.90	33.83	170	78	1.9527	26.9896	+	+	+	+
22.79	10.8849	8.19984	8.62909	8.12902	8.57671	12.5497	17.2141	14.5164	M	50	603	592	29.1	4.53	507.00	1019.04	173	57	1.70421	19.0451		+
23.16	25.0403	21.0677	27.9196	31.6598	25.8018	24.9094	26.9577	25.8931	F	86	153	524	17.8	2.17	483.00	326.57	150	53	1.5007	23.5556	+	+	+	+
23.25	20.0373	14.8117	13.2269	12.6034	13.8505	18.8487	29.0383	22.8594	M	31	453	568	22.2	3.03	1230.00	1037.52	165	63	1.73185	23.1405		+
24.07	11.7737	10.8468	13.6211	13.2443	13.8362	18.639	18.2623	18.4487	M	50	406	577	19.3	4.27	1320.00	4205.80	176	78	1.98912	25.1808	+			+
24.44	22.8356	18.7338	23.2234	23.8201	21.9424	23.0483	27.2855	24.9885	M	77	237	593	16.1	2.39	43.20	57.37	170	75	1.9146	25.9516		+
24.88	32.1932	22.268	19.3181	20.9486	20.0142	24.9799	38.2511	30.2228	F	52	230	483	14.2	1.99	1700.00	3402.21	164	81	1.93554	30.116	+	+		+
25.08	22.3055	19.8703	26.24	29.4884	25.2645	26.0616	27.051	26.5471	F	76	165	421	11.1	2.44	509.00	1638.31	163	61	1.67768	22.9591
25.25	19.2618	15.8809	20.9558	23.2742	19.2767	19.8187	22.5293	21.0872	F	84	197	420	14.6	2.66	91.30	162.42	164	74	1.84734	27.5134	+	+		+
26.63	33.5431	26.7376	30.3002	34.3752	29.4983	29.8109	37.1145	33.0642	F	75	146	345	11.5	1.80	880.00	1105.69	154	70	1.73834	29.5159		+
26.65	25.0125	20.6532	23.8885	24.4207	23.5392	26.0057	27.6136	26.7856	M	67	237	671	11.0	2.30	45.80	83.84	178	72.6	1.93268	22.9138		+		+
26.9	29.7339	30.2299	38.4416	40.2835	40.5496	44.2374	35.3827	39.3177	M	54	163	523	7.7	2.10	1060.00	2892.67	170	96	2.1813	33.218	+	+	+	+
26.91	36.1723	35.035	50.1642	54.4303	47.8982	42.3396	36.5396	39.2264	M	83	120	352	10.1	1.66	25.30	34.30	170	63.5	1.76855	21.9723	+	+		+
27.15	35.7029	35.5469	46.4132	49.6257	47.5657	47.1193	36.759	41.2993	M	65	134	377	8.5	1.77	2220.00	8873.71	177	96	2.22379	30.6425	+			+
27.88	21.8539	13.9288	11.8826	12.4854	11.9195	15.9683	27.8076	20.287	F	55	347	455	16.4	2.64	42.60	92.21	162	64	1.70962	24.3865		+
28.11	16.7857	15.365	18.8685	18.8208	19.2395	23.8765	23.0043	23.4322	M	54	302	461	14.8	3.23	1430.00	2333.64	180	74	1.9626	22.8395	+	+
28.17	21.8629	21.5477	32.3757	37.0072	30.8139	29.7667	25.4664	27.4492	F	81	136	493	13.7	2.44	11.30	16.43	155	57.5	1.5867	23.9334	+	+	+	+
28.28	15.5031	17.8656	31.7314	36.1857	30.4363	29.836	20.0178	23.9601	F	79	139	1034	19.8	3.18	<10.50	40.75	162	68	1.76002	25.9107		+
28.44	18.5929	16.1748	22.5427	23.1403	20.7193	21.1698	22.1371	21.6427	M	83	240	420	13.6	2.74	160.00	202.85	175	75	1.94495	24.4898	+	+		+
28.73	13.48	10.4071	11.1882	10.7628	11.1275	15.1804	19.5023	17.0721	M	54	475	586	25.6	3.81	1560.00	3428.56	170	69	1.8384	23.8754		+		+
28.86	27.2879	26.6737	37.7932	43.5814	36.8696	35.4047	31.2021	33.1708	F	77	120	398	9.9	2.09	6.00	12.55	150	55	1.5259	24.4444		+	+	+
29.26	37.4116	41.8338	57.8173	67.974	61.721	60.6873	40.2019	48.3648	F	59	87	465	5.9	1.74	478.00	1760.98	155	75	1.82355	31.2175	+	+
29.35	12.3328	8.20182	6.90776	6.23125	6.97614	10.2626	19.7278	13.5015	M	24	832	567	24.8	4.46	2000.00	3579.65	173	59	1.72961	19.7133		+
29.35	16.8334	15.5663	24.192	25.0217	21.7092	21.1917	19.4543	20.2859	M	89	223	515	19.9	2.90	609.00	1224.61	170	68	1.8257	23.5294		+
29.58	65.1102	63.8932	65.0553	75.4243	74.0888	76.3336	70.9565	73.5469	F	33	87	497	7.0	1.24	1100.00	929.64	155	61	1.64575	25.3902	+
29.68	33.2548	32.1885	44.845	52.3813	43.7297	40.2642	35.5624	37.7675	F	79	103	302	5.0	1.79	18.40	70.86	157	65	1.70869	26.3702	+	+		+
29.91	23.5929	24.1187	33.1227	34.5344	33.774	36.1704	27.6488	31.3407	M	62	181	583	19.3	2.44	16.70	26.61	165	72	1.84615	26.4463		+
30.11	27.6273	19.5992	18.8637	20.5719	18.8223	22.1625	30.8581	25.7973	F	63	227	512	21.5	2.16	22.60	43.28	158	54	1.56018	21.6311		+
30.33	27.2709	28.5106	42.1235	48.8676	41.8318	40.0478	32.0462	35.603	F	74	110	507	11.5	2.11	261.00	448.62	156	71	1.77882	29.1749	+	+		+
30.52	50.0093	43.414	47.0155	50.1931	48.9211	49.4505	49.1241	49.2868	M	61	134	431	8.4	1.39	12.00	14.32	169	77	1.93393	26.9598	+	+		+
30.9	25.7699	25.8409	34.3241	35.8532	35.1837	37.6498	29.8177	33.2791	M	61	176	701	20.9	2.29	11800.00	12181.26	178	87	2.11556	27.4587
31.23	43.3696	47.5854	61.6316	66.6371	66.892	67.7698	47.874	56.1104	M	52	109	456	6.5	1.59	15.10	14.01	178	98	2.25526	30.9304		+
31.32	21.4845	15.1472	14.5752	14.3193	14.4918	18.4203	26.7173	21.8062	M	58	373	733	30.0	2.65	17.10	29.43	180	70	1.9118	21.6049		+	+
31.61	29.1634	24.0251	28.4911	32.1852	27.6559	28.2623	33.4031	30.6184	F	75	154	322	9.5	2.00	2740.00	3817.58	155	53	1.54415	22.0604	+	+	+	+
31.93	24.7135	26.5151	39.8334	42.2605	39.749	39.3651	30.8535	34.5934	M	70	151	481	15.1	2.30	183.00	419.51	170	66	1.8003	22.8374		+
32.01	31.9563	34.0032	42.4696	44.465	46.2294	52.4899	40.8966	45.9737	M	44	155	415	12.4	2.05	685.00	661.42	177	80	2.02059	25.5354		+
32.19	11.9635	10.0298	12.6585	12.3761	12.1479	15.1413	15.9907	15.5544	M	66	412	508	23.5	4.02	2900.00	5141.57	170	66	1.8003	22.8374	+	+		+
32.4	37.6564	37.4505	49.3998	57.7912	50.4426	48.2408	36.9025	41.8167	F	69	97	303	4.3	1.68	411.00	801.67	150	81	1.8535	36	+	+		+
32.6	22.1832	16.6136	17.7585	19.3419	17.3382	20.0686	24.9997	22.2644	F	68	236	457	11.9	2.51	924.00	1480.57	152	49	1.46202	21.2084		+		+
32.82	23.3201	21.1247	27.154	28.038	26.7118	28.5134	25.7246	27.0473	M	69	211	531	15.4	2.41	2560.00	4894.02	174	80	2.00238	26.4236	+	+	+	+
33.2	25.0366	21.5903	27.513	31.0361	26.4376	26.8896	29.2432	28.0171	F	77	158	367	5.0	2.23	4100.00	6362.08	162	63	1.69702	24.0055		+
33.23	33.7236	32.7728	43.4666	46.3949	43.5553	42.458	38.9906	40.6505	M	70	140	478	8.4	1.82	39.50	106.58	173	80	1.99631	26.7299	+	+		+
33.56	42.6092	39.592	48.1979	51.7285	49.1087	47.7779	41.2411	44.2695	M	67	129	264	11.0	1.54	12.50	9.15	176	79	2.00182	25.5036		+
33.63	34.7951	34.3078	48.7883	52.736	47.3485	43.001	36.7958	39.6571	M	79	124	311	9.3	1.73	128.00	78.01	154	67	1.71588	28.251	+	+	+	+
34.13	21.8304	19.4678	25.119	28.0854	24.5389	26.0862	27.5976	26.8207	F	72	173	505	13.7	2.51	36.60	24.73	168	70	1.82038	24.8016	+	+
34.19	18.9693	17.1871	23.978	24.6609	22.593	23.4647	23.5145	23.4896	M	78	230	404	15.7	2.74	869.00	1677.98	173	68.5	1.85026	22.8875	+	+		+
34.85	19.0548	16.7826	20.9472	21.1953	20.6686	23.6479	22.9097	23.2729	M	65	267	512	15.3	2.84	2750.00	6398.62	173	74	1.92011	24.7252	+	+		+
35.39	34.0328	28.7036	29.3885	32.7607	31.2404	36.5577	40.6146	38.4795	F	50	161	501	13.5	1.92	706.00	1248.95	158	52	1.53498	20.83		+
35.71	41.1677	41.4101	53.7488	58.0566	55.47	53.5083	40.9204	46.3753	M	65	118	258	10.0	1.59	69.90	79.03	160	82	1.9428	32.0312		+
35.73	36.4979	33.7801	42.1993	44.9254	42.3936	41.78	36.0443	38.7008	M	69	144	504	9.1	1.72	387.00	588.84	174	84.5	2.05953	27.9099	+	+	+
35.81	44.294	40.807	51.7039	56.0021	51.1823	47.0247	45.7576	46.3825	M	75	119	403	7.8	1.46	1240.00	1052.28	161	62	1.69487	23.9188	+	+		+
36.04	25.3437	21.9621	26.9821	30.3024	26.5563	28.0229	31.1606	29.5086	F	71	163	550	10.6	2.25	283.00	449.15	154	61	1.62494	25.721				+
36.05	25.2707	20.2172	22.1293	22.4499	22.0548	25.2668	28.8544	26.9416	M	63	256	496	16.4	2.31	1320.00	1426.96	170	62	1.7495	21.4533	+		+	+
36.58	62.9126	59.0406	65.8233	71.7925	70.3224	68.0273	60.0007	63.7624	M	58	101	372	6.7	1.18	<10.50	8.10	177	96	2.22379	30.6425		+		+
36.79	34.0295	28.7142	30.5813	34.3555	31.8834	35.5844	38.1174	36.8074	F	57	152	448	10.0	1.88	4420.00	4244.65	158	69	1.74918	27.6398		+		+
36.99	24.7598	30.3447	48.6889	52.1057	50.7468	50.9721	28.9333	36.9134	M	61	130	442	13.2	2.36	644.00	2072.08	177	88	2.12219	28.089	+	+		+
37.12	30.4365	26.1638	30.5524	31.7521	30.5774	32.4907	32.3029	32.3965	M	66	192	249	11.4	1.99	846.00	895.07	168	78	1.94056	27.6361	+	+	+	+
37.48	51.354	56.0722	78.6027	87.3676	81.3404	71.6229	46.6137	56.4733	M	69	84	448	7.5	1.33	212.00	211.63	165	77	1.90965	28.2828	+	+		+
37.58	52.6083	49.0773	58.9891	64.2394	60.4507	56.3833	47.9001	51.7967	M	68	108	487	6.6	1.31	2780.00	1722.98	174	83	2.04048	27.4145				+
37.62	44.5597	36.805	40.186	46.3444	40.6326	40.3393	41.8893	41.0997	F	69	116	312	14.5	1.48	<10.90	12.49	154	84	1.91474	35.4191	+	+		+
38.07	13.5092	9.59276	9.34038	8.84753	9.3188	13.4413	20.2545	16.1591	M	50	563	597	25.8	3.85	2390.00	6512.09	178	90	2.15366	28.4055	+	+
38.28	19.2066	19.5615	30.9778	32.4774	29.164	28.4422	23.0997	25.494	M	81	183	528	13.9	2.69	259.00	524.87	164	63	1.72578	23.4236		+		+
38.69	21.5488	23.027	34.9789	36.7774	34.6892	35.1723	27.8286	31.0725	M	70	169	486	9.0	2.55	325.00	670.77	179	68	1.88033	21.2228		+		+
39.36	56.2127	44.9431	45.856	53.3096	47.0233	46.0935	50.809	48.3365	F	67	104	308	7.1	1.25	18.70	36.24	162	55	1.61204	20.9572	+	+		+
39.41	25.3392	28.1895	46.2827	54.205	45.0035	40.9744	28.7182	33.7686	F	80	100	503	8.6	2.19	118.00	127.20	145	51	1.4462	24.2568	+	+	+	+
40	60.0283	43.759	46.5746	54.7451	43.9034	38.4225	51.6038	44.0482	F	87	98	438	6.9	1.12	22.70	44.40	155	60	1.63305	24.974	+	+	+	+
40.44	47.8789	43.1596	56.5122	61.8549	54.0244	46.4795	44.7223	45.584	M	84	108	399	3.7	1.34	286.00	494.76	166	67	1.78872	24.3141	+		+	+
40.7	35.6693	38.397	55.257	59.9364	56.2292	52.7747	35.4264	42.3944	M	69	114	329	10.0	1.75	79.20	84.39	168	80	1.96596	28.3447	+		+	+
40.95	46.8278	45.8576	58.365	63.5129	59.7809	55.866	43.8805	49.1532	M	68	109	456	7.5	1.43	301.00	397.10	175	86	2.08465	28.0816		+
40.97	22.3333	24.1007	35.3503	40.3151	36.0767	37.4876	25.8188	30.5778	F	65	131	542	15.6	2.52	546.00	1599.07	160	64	1.6979	25	+	+		+
41.26	27.8711	22.9829	22.6272	22.5964	24.0901	31.3914	38.2548	34.4849	M	40	272	661	12.9	2.30	15.60	15.18	171	108	2.33977	36.9344		+
41.3	47.0772	37.1396	38.6442	44.4456	39.0009	38.9947	43.6593	41.1954	F	69	120	353	9.9	1.42	1550.00	3548.60	157	72	1.79759	29.2101	+	+	+	+
41.33	21.3396	21.2377	29.2402	32.9301	29.4608	31.5061	24.7241	27.7061	F	66	154	584	9.3	2.60	947.00	3494.62	157	67	1.73409	27.1816	+	+	+
41.41	19.0861	20.0511	27.2624	27.8561	28.4612	33.4249	25.8033	29.1237	M	52	221	599	12.2	2.95	459.00	1325.83	180	68	1.8864	20.9877	+
41.68	37.5176	50.0698	86.7745	105.379	89.3745	80.8657	37.8134	51.5306	F	66	60	331	4.8	1.70	<9.96	17.12	165	62	1.71915	22.7732	+			+
41.78	34.6684	33.758	47.1549	50.8257	45.8867	42.1632	37.0287	39.4295	M	78	128	434	10.5	1.74	15.90	45.72	168	71	1.85166	25.1559		+	+
42.04	30.1131	27.9759	39.594	42.2814	37.2145	34.1482	31.541	32.7929	M	84	147	567	11.0	1.90	210.00	442.19	170	65	1.7876	22.4913		+
42.13	66.6134	60.4445	68.605	75.4548	71.0876	64.8774	57.7376	61.0996	M	67	95	470	5.2	1.10	11.40	9.94	165	75	1.88425	27.5482	+	+	+	+
42.33	25.3625	22.6068	25.8399	28.6529	26.8977	31.3052	31.1068	31.2057	F	55	177	377	11.3	2.36	1640.00	1989.09	163	67	1.75328	25.2174				+
42.38	48.0959	51.8206	70.31	84.1484	73.8655	67.3881	45.5906	54.3866	F	66	72	328	7.8	1.41	192.00	304.67	158	70	1.77826	28.0404	+	+		+
42.44	58.2251	59.5465	77.5365	86.101	80.1849	70.7803	51.2365	59.4432	M	69	85	316	6.0	1.21	142.00	173.66	170	71	1.8638	24.5675	+	+		+
42.52	41.2446	45.775	54.676	57.3388	61.252	63.7199	49.7096	55.8495	M	29	134	438	9.1	1.77	2360.00	2254.13	188	100	2.34136	28.2933		+
42.52	25.5541	25.1406	37.8587	43.807	35.821	33.0871	27.8734	30.2573	F	84	118	421	10.6	2.15	<9.96	16.57	160	62	1.6888	24.2188	+	+	+	+
42.8	58.1668	56.6693	71.3616	85.7786	73.2704	64.4702	57.725	60.9115	F	72	70	460	6.6	1.20	<9.96	30.27	157	76	1.84839	30.8329	+	+		+
42.94	31.907	33.5966	52.2942	56.8789	50.254	44.3316	33.5478	38.1931	M	82	116	480	11.5	1.83	<9.96	25.17	165	63	1.73185	23.1405	+			+
42.96	53.0091	47.23	58.4684	63.9974	57.2345	50.3031	50.5212	50.4119	M	79	106	420	7.1	1.26	<10.50	17.76	158	60	1.65126	24.0346		+	+	+
43.15	39.6657	39.2273	49.4045	52.9578	51.345	51.1473	40.8867	45.445	M	62	128	466	10.6	1.65	5250.00	5623.83	178	83	2.06476	26.1962	+	+		+
43.2	46.0831	40.8676	48.3986	56.6313	48.782	46.0502	48.4406	47.2152	F	72	98	405	10.0	1.43	66.20	141.04	162	78	1.88602	29.7211	+	+	+	+
43.21	45.0099	40.8033	49.1141	57.4964	49.7389	47.09	48.0215	47.5512	F	71	97	417	9.1	1.46	56.60	232.12	167	80	1.94052	28.6851	+	+	+	+
43.24	51.8835	56.6595	81.9827	91.6346	83.3049	70.7988	52.0135	59.9694	M	74	80	309	5.6	1.30	<10.50	15.23	165	65	1.75725	23.8751	+	+		+
43.3	26.6172	29.5339	36.9366	36.8525	39.2097	40.8539	34.3695	37.3322	M	16	209	375	9.2	2.56	794.00	1040.36	166	67	1.78872	24.3141
43.34	19.6816	16.7584	19.9128	21.8107	19.8474	23.0117	23.6884	23.3451	F	64	216	344	11.3	2.78	49.80	125.84	152	43	1.38642	18.6115		+
43.75	59.053	58.591	75.0467	83.2383	76.8741	67.5034	58.9171	62.9187	M	71	87	346	5.7	1.19	22.70	10.48	166	70	1.82682	25.4028		+		+
43.85	41.9582	37.1064	44.9451	48.1613	44.5639	42.4644	44.7313	43.5684	M	73	135	418	7.9	1.53	50.70	94.97	170	80	1.9781	27.6817	+	+		+
43.85	45.4806	53.3654	67.8428	72.8161	76.5438	79.7987	54.6497	64.8721	M	36	107	302	9.3	1.61	1910.00	5667.02	169	67	1.80693	23.4586	+	+		+
43.92	56.6662	52.622	56.7946	61.0603	61.4025	63.136	58.5536	60.7585	M	52	117	353	7.7	1.30	526.00	756.47	168	80	1.96596	28.3447	+	+		+
44.01	44.1048	40.7867	45.0542	47.6668	48.175	51.6567	48.4839	50.02	M	52	143	203	10.2	1.57	351.00	789.88	158	63	1.68936	25.2363	+	+		+
44.05	49.6458	48.2209	67.8358	75.229	65.1221	53.9081	45.5452	49.375	M	85	92	351	10.0	1.30	197.00	364.17	174	83.5	2.04683	27.5796	+	+
44.28	13.7752	10.0608	10.6809	10.2894	10.3559	13.6908	18.6056	15.7743	M	61	484	446	26.2	3.67	3880.00	7118.89	172	70	1.86324	23.6614	+	+		+
44.66	23.3369	18.0162	18.5223	20.1107	18.7923	22.8373	28.4341	25.3302	F	58	234	378	11.4	2.49	1120.00	2331.15	164	77	1.88514	28.6288	+	+		+
44.75	45.969	48.246	62.0378	67.4303	65.8678	64.0406	46.9472	54.1776	M	59	106	420	9.6	1.49	28.30	52.05	182	79	2.03824	23.8498	+	+		+
44.79	24.4924	23.2896	33.7273	35.5691	31.8815	30.6172	27.7402	29.1078	M	81	170	443	12.6	2.24	133.00	175.07	175	64.5	1.8116	21.0612	+	+	+	+
44.83	41.833	33.8411	35.0118	36.622	35.9227	38.3027	42.945	40.4912	M	61	173	406	9.2	1.59	1380.00	1162.61	176	77	1.97642	24.858	+	+		+
44.86	49.2666	50.3991	63.2006	68.8267	66.9304	64.4889	49.0155	55.6975	M	60	104	531	7.4	1.41	<9.96	9.27	171	72	1.88257	24.623	+	+		+
44.96	25.3506	23.717	30.9247	32.2027	30.7304	32.219	27.6428	29.756	M	68	189	396	9.0	2.27	3660.00	6007.19	169	82	1.99743	28.7105	+	+		+
45.32	44.5545	54.0841	69.9338	74.7914	79.28	79.7987	53.0036	63.698	M	31	107	577	4.8	1.66	19.70	15.10	180	116	2.496	35.8025	+
45.35	64.7771	60.6931	75.3416	91.1367	75.9574	64.3722	59.8279	62.0169	F	77	66	259	8.2	1.09	25.80	35.84	160	60	1.6634	23.4375	+	-		+
45.41	37.5424	38.2318	59.1287	65.0372	55.6257	46.4382	35.9136	40.5034	M	88	103	371	9.8	1.59	<10.50	7.75	160	54	1.5872	21.0938	+
45.53	41.1677	38.1924	45.6323	52.9704	47.14	46.7702	40.9204	43.6502	F	65	105	344	7.7	1.59	16.80	48.51	154	57	1.57454	24.0344		+
45.88	60.2483	55.4803	64.1192	70.1511	66.4795	61.7645	54.0191	57.6327	M	66	101	373	8.4	1.19	421.00	644.57	160	65	1.7269	25.3906	+	+		+
46.05	44.1991	39.0265	38.1711	39.3258	41.9456	48.2399	53.3248	50.6551	M	35	177	541	8.4	1.65	426.00	307.70	172	73	1.90134	24.6755		+
46.11	55.5517	58.5321	87.3829	98.3003	83.5278	71.9585	52.8114	60.9158	M	78	75	389	9.8	1.22	17.00	19.13	175	71.5	1.9005	23.3469	+	+	+	+
46.14	24.1913	21.3127	25.5563	28.4805	25.7771	28.5662	27.6696	28.1108	F	64	174	348	15.5	2.38	704.00	1576.64	145	50	1.4336	23.7812		+		+
46.25	34.7557	38.9256	66.1696	79.7633	62.8455	51.0497	33.5818	40.5131	F	89	72	324	6.4	1.68	297.00	452.37	140	60	1.542	30.6122	+	+		+
46.38	47.5257	48.4003	61.4163	66.8343	64.4942	61.7627	46.8494	53.2822	M	62	106	662	7.6	1.44	90.40	136.33	172	86	2.06644	29.0698	+			+
46.45	30.7028	32.2155	40.2833	42.0929	43.5387	49.3282	38.9705	43.5419	M	46	161	388	10.6	2.10	30.40	52.83	178	79	2.01396	24.9337		+		+
46.69	7.77694	4.9835	5.59469	5.65954	4.9189	6.56642	11.7998	8.43749	F	80	624	439	36.2	5.33	919.00	2438.64	150	58.8	1.57378	26.1333		+		+
46.78	34.5795	25.664	23.7022	26.0887	24.7232	29.5647	40.0033	34.0009	F	53	192	481	10.7	1.88	327.00	525.20	160	48	1.4963	18.75		+		+
46.9	69.9409	72.3474	101.853	114.933	95.9468	93.9804	61.5455	74.3808	M	64	68	485	4.9	1.07	<10.70	9.44	175	89	2.12275	29.0612	+	+		+
46.96	38.5886	41.6714	62.8615	69.0849	62.2808	54.6244	40.5046	46.5166	M	77	100	337	6.1	1.61	<10.50	14.69	174	74	1.92618	24.4418		+	+
46.96	45.8606	41.9705	56.3766	61.724	53.6462	45.9217	42.9049	44.3621	M	85	108	365	7.6	1.38	51.00	141.22	160	70	1.7904	27.3438	+	+		+
47.11	45.9033	44.2718	60.2838	66.1563	58.8412	51.147	44.9234	47.8336	M	80	103	313	4.7	1.40	13.00	31.82	170	78	1.9527	26.9896	+			+
47.12	24.6384	23.9366	35.0376	40.2698	33.4732	31.8762	27.8646	29.7357	F	81	127	435	25.3	2.23	113.00	327.69	150	48.5	1.444	21.5556		+	+
47.17	49.8551	59.2499	99.2305	121.838	90.2449	88.2898	45.5854	60.1266	F	69	53	433	6.7	1.36	<9.96	25.72	153	64	1.67171	27.3399	+	+	+	+
47.23	36.6195	45.6588	77.4943	86.2804	78.5331	67.4274	40.0104	50.2206	M	74	84	368	9.4	1.69	953.00	1965.98	173	62	1.76771	20.7157		+
47.36	38.4395	28.4164	26.6007	29.6157	27.4581	31.251	41.404	35.6181	F	58	171	395	13.5	1.71	6500.00	5754.03	152	66	1.67622	28.5665		+		+
47.56	25.7822	24.1544	29.3563	32.9078	30.4453	34.0377	30.6497	32.255	F	58	157	331	10.8	2.31	180.00	263.10	162	58	1.63402	22.1003				+
47.96	23.4132	26.7058	37.507	39.0615	40.1988	45.6022	31.2054	37.0545	M	48	170	366	11.4	2.56	5290.00	10874.86	170	72	1.8765	24.9135	+	+		+
48.25	28.0468	28.1408	38.1411	43.7781	38.7701	39.2928	30.1001	34.0876	F	67	122	421	12.0	2.11	1210.00	3955.08	160	69	1.7609	26.9531	+	+	+	+
48.39	42.9794	48.5547	70.0957	83.9221	73.3485	66.5794	41.5107	51.138	F	67	72	430	9.9	1.53	91.60	485.84	162	76	1.87874	28.959	+	+	+	+
48.4	36.9394	31.6905	35.8722	40.9757	36.4967	37.612	37.3737	37.4924	F	66	129	380	9.6	1.72	308.00	516.06	166	62	1.72522	22.4996	+	+		+
48.48	44.4719	44.5239	59.9653	71.2901	60.5609	54.3859	46.3134	50.0261	F	74	81	269	7.1	1.46	<10.50	40.81	158	61	1.64838	24.4352	+	+		+
48.54	44.2178	46.1408	67.8243	75.042	66.5742	56.6467	43.6756	49.3226	M	80	93	284	5.9	1.44	41.90	125.03	150	63	1.6408	28	+	+		+
48.55	60.9771	65.3228	84.3451	102.047	90.3873	81.1434	56.0114	66.2748	F	63	62	363	7.1	1.19	12.00	8.99	160	80	1.9174	31.25	+	+		+
48.8	48.6221	46.6568	50.8859	53.9948	55.7448	60.8962	55.592	58.1233	M	45	132	587	6.8	1.49	298.00	211.62	160	87	2.0063	33.9844				+
48.9	45.2276	38.3737	46.1991	49.7489	44.7193	41.0164	44.8287	42.8379	M	79	130	170	7.0	1.42	<10.50	17.19	164	66	1.76388	24.539		+
49.07	49.4571	49.9114	66.1915	72.7803	67.3987	60.5443	51.5525	55.6878	M	71	97	513	11.8	1.36	763.00	1852.35	156	70	1.76612	28.764	+	+		+
49.28	51.5979	48.6035	55.5495	59.8784	58.8683	58.7244	51.6795	54.9772	M	58	117	449	7.9	1.37	460.00	163.72	170	86	2.0543	29.7578	+	+		+
49.39	52.1023	57.2018	75.1918	82.7706	80.8424	76.3418	52.0595	61.9046	M	58	90	372	7.1	1.36	72.20	84.07	168	71	1.85166	25.1559		+
49.46	49.4571	54.5875	77.954	94.2284	80.7032	70.2728	51.5525	59.4743	F	71	65	375	3.3	1.36	682.00	933.16	150	34	1.2613	15.1111		+		+
49.47	62.8672	54.3655	57.2358	61.943	60.1166	58.6404	58.3611	58.5004	M	61	113	369	6.4	1.17	122.00	143.67	162	64	1.72634	24.3865	+	+		+
49.67	44.3799	55.6532	84.6189	93.975	91.182	83.8063	45.7198	59.1635	M	59	81	510	16.9	1.53	12.30	12.22	170	88	2.0797	30.4498	+		+
49.91	26.2598	25.9174	39.3012	45.6148	37.0847	33.8371	28.1946	30.7592	F	85	114	392	6.2	2.10	901.00	1566.65	156	56	1.58832	23.0112	+	+		+
49.95	42.3911	37.0873	45.6291	49.045	44.5226	41.3821	43.4749	42.4027	M	77	132	225	7.2	1.50	<9.96	7.69	165	69	1.80805	25.3444	+	+		+
50	69.2149	60.2724	55.4021	63.7986	62.3787	67.7656	75.2017	71.2903	F	37	98	439	3.7	1.17	2520.00	1712.62	156	51	1.51066	20.9566
50.2	40.4699	39.0198	45.0766	51.8762	48.4811	51.6039	45.0337	48.0954	F	53	110	353	11.0	1.67	1510.00	2523.34	167	61.5	1.72494	22.0517	+	+		+
50.26	44.1255	46.2964	58.0762	62.6248	62.4775	63.2517	47.6306	54.3408	M	54	114	650	6.5	1.56	383.00	327.69	168	81	1.97866	28.699	+
50.29	43.6756	36.0987	40.8357	47.2717	40.4929	38.9846	45.6875	42.0707	F	74	113	230	10.7	1.48	<10.50	34.80	155	55	1.5552	22.8928	+	+		+
50.3	41.5314	31.2994	31.2489	35.375	31.4639	33.0601	40.4531	36.3849	F	67	145	385	9.9	1.57	202.00	263.70	166	65	1.74566	23.5883	+	+		+
50.32	40.1895	39.701	52.794	57.1462	53.1806	49.7695	44.0952	46.7608	M	71	118	475	5.7	1.59	<10.50	7.55	163	71	1.82131	26.7229	+	+		+
50.43	43.638	38.541	48.997	53.0278	47.1472	42.3165	42.8539	42.5835	M	81	123	449	10.3	1.45	377.00	327.12	165	65.5	1.7636	24.0588		+		+
50.52	61.8673	67.5062	98.2975	120.339	92.3873	90.9421	55.6098	69.0168	F	65	54	246	5.9	1.17	366.00	698.94	167	76	1.90909	27.2509	+	+		+
50.62	50.3461	43.902	50.1473	54.0292	50.7941	48.5187	45.9231	47.1852	M	69	124	379	6.3	1.35	95.40	109.39	172	70.5	1.86959	23.8304		+		+
50.66	34.8374	31.9698	40.5344	46.8745	40.3463	39.112	38.8857	38.9985	F	73	114	281	13.1	1.76	295.00	210.86	155	69	1.7316	28.7201			+	+
50.8	12.98	5.78536	3.7671	3.36046	3.55723	5.9104	18.955	9.01105	M	54	1220	514	38.3	3.92	22.30	80.12	165	67	1.78265	24.6097
50.9	39.8563	33.9452	39.4175	41.8114	39.157	38.6368	43.8196	41.0653	M	71	152	297	8.4	1.60	20.20	11.83	160	72	1.8158	28.125
51.02	39.0608	42.2664	55.2694	59.3939	59.3178	60.594	43.4525	50.6112	M	54	119	459	8.0	1.71	1100.00	2233.79	178	82	2.05206	25.8806	+	+
51.13	39.7588	38.5681	53.6225	58.3702	52.048	46.2118	40.3159	43.063	M	80	114	430	8.3	1.56	33.10	42.69	176	77.9	1.98785	25.1485		+
51.26	69.621	60.5257	72.1085	80.1595	70.6759	59.1469	60.9197	60.0202	M	81	88	248	7.6	1.02	54.50	35.86	159	72	1.80973	28.4799	+	+	+	+
51.61	39.7796	45.2111	73.1058	88.4593	72.0146	59.6969	39.608	47.6205	F	82	67	316	11.1	1.55	<9.96	25.26	157	70	1.77219	28.3987	+			+
51.83	28.5657	22.333	23.7642	24.2426	23.6776	26.6278	31.3589	28.8003	M	64	240	524	19.2	2.10	1020.00	1069.44	165	73	1.85885	26.8136	+			+
51.98	66.3538	56.822	62.2413	74.0705	63.7488	57.8194	64.3224	60.8978	F	71	79	278	6.0	1.09	10.20	15.65	160	71	1.8031	27.7344	+		+	+
52.05	58.2648	55.7768	58.1767	62.0279	64.7891	71.1538	66.6561	68.8316	M	40	120	449	7.8	1.32	473.00	289.76	173	95	2.18681	31.7418		+		+
52.16	59.1068	56.8326	68.7816	82.2873	71.6305	64.8794	52.291	57.909	F	68	73	360	6.3	1.20	<10.70	13.69	164	69	1.80198	25.6544	+	+		+
52.21	38.9354	43.1725	68.5028	75.8809	66.9779	56.5753	39.3279	46.4007	M	81	92	376	4.4	1.58	67.40	113.10	170	60	1.7241	20.7612	+	+		+
52.22	35.897	32.5604	35.2546	39.7682	37.9058	43.1687	42.6633	42.9145	F	49	138	366	7.3	1.85	2940.00	4795.18	161	79	1.91077	30.4772	+	+		+
52.27	68.1211	38.2166	30.2907	31.6927	28.6118	28.1719	60.4739	38.4375	M	80	187	457	10.5	1.04	181.00	226.71	175	54	1.67825	17.6327		+
52.33	26.719	24.7685	27.2939	30.0699	29.4697	36.6248	36.3928	36.5085	F	42	177	494	9.9	2.36	1260.00	2345.88	168	62	1.71958	21.9671		+		+
52.38	18.4486	17.4985	23.4638	23.9291	23.2772	26.0908	22.3586	24.0809	M	65	242	464	16.5	2.91	966.00	1650.14	165	68	1.79535	24.977	+	+		+
52.6	32.0124	37.2696	57.1007	67.3991	59.1694	55.7409	33.252	41.6549	F	67	86	550	9.0	1.91	105.00	113.45	166	63	1.72046	22.8625		+
52.65	70.116	64.9551	79.2494	88.4613	79.7267	67.4242	64.082	65.7106	M	76	82	574	6.4	1.03	<9.96	17.40	167	74	1.88369	26.5338	+	+		+
52.71	36.1218	35.6531	38.8771	39.8694	42.8588	47.7009	45.121	46.3751	M	30	179	401	15.3	1.95	343.00	686.60	172	84	2.04104	28.3937	+	+		+
52.71	70.3843	66.8296	65.4362	69.5729	73.9506	74.8988	74.5644	74.7312	M	30	114	470	11.8	1.18	1450.00	3474.39	172	84	2.04104	28.3937	+			+
52.73	56.566	54.6662	62.25	67.4964	66.9801	66.581	56.9086	61.366	M	55	107	433	7.6	1.29	15.70	16.62	175	90	2.13545	29.3878	+	+		+
52.82	39.9872	35.0388	39.1162	44.8432	40.5576	42.0826	41.136	41.6039	F	62	121	477	10.0	1.64	20.80	48.06	156	60	1.62406	24.6548				+
52.95	78.377	60.4111	61.0788	66.925	60.9446	54.3295	70.3223	61.2999	M	75	103	367	7.1	0.95	<9.96	12.40	167	70.5	1.83924	25.2788	+	+		+
52.99	48.4581	42.896	54.034	58.8773	52.2371	46.0613	46.3717	46.216	M	81	113	483	5.8	1.34	2090.00	2277.73	170	56	1.6733	19.3772		+		+
53.02	34.3792	40.3817	68.3738	82.3506	67.1388	56.3337	35.487	43.5438	F	82	71	407	6.1	1.73	86.40	174.37	160	55	1.5999	21.4844	+	+		+
53.08	37.3862	43.4582	63.7703	75.6726	67.4338	63.6822	38.7521	48.1834	F	63	79	461	6.4	1.72	229.00	350.61	155	64	1.6686	26.6389		+		+
53.34	47.0387	42.7976	48.4224	51.7682	50.6333	51.1973	47.3369	49.1915	M	60	131	522	7.2	1.46	62.20	36.98	175	102	2.28785	33.3061		+
53.4	31.8527	31.4597	39.5638	41.6554	41.2549	43.7628	35.9395	39.4672	M	58	157	458	13.5	1.97	1610.00	1751.59	184	78	2.03768	23.0388	+		+	+
53.41	50.9812	49.9353	60.3044	65.5007	63.4975	61.3552	49.8412	55.0021	M	61	108	269	6.0	1.37	18.10	26.45	170	75	1.9146	25.9516		+		+
53.52	48.6705	54.0813	80.5959	90.0241	81.4887	69.0856	49.1222	57.4181	M	75	81	385	7.9	1.36	17.20	32.55	160	74	1.8412	28.9062	+	+		+
53.56	38.1585	29.72	26.7294	29.3784	28.8863	36.2505	48.0277	41.3162	F	41	181	420	15.5	1.81	837.00	1447.11	158	62	1.66098	24.8358
53.59	40.0288	38.2653	49.7159	53.6192	49.7349	46.7929	43.5661	45.1219	M	72	124	463	11.0	1.59	3010.00	3411.56	172	66	1.81244	22.3094	+	+
53.69	39.0776	36.1628	47.5836	51.32	46.3239	42.4952	40.5219	41.4851	M	78	127	382	8.1	1.59	<9.96	9.11	172	69	1.85054	23.3234	+	+	+	+
54.03	50.6138	36.1507	29.5254	32.764	31.866	38.5851	57.8194	46.2834	F	44	164	440	12.4	1.45	1350.00	2376.34	168	60	1.71196	21.2585	+	+
54.07	52.6662	42.8934	48.1855	56.5368	47.3523	43.274	50.7322	46.7072	F	78	97	283	8.2	1.27	<10.50	7.09	160	68	1.7483	26.5625	+	+		+
54.15	35.1351	33.5203	43.2371	46.1078	43.4865	42.6689	35.0261	38.4716	M	69	141	568	7.5	1.77	18.40	15.12	169	80	1.97203	28.0102				+
54.4	37.376	34.5991	42.0395	44.6419	42.8806	43.2464	38.0488	40.4815	M	65	146	542	7.3	1.71	86.80	205.75	173	78	1.97091	26.0617	+	+	+
54.5	43.4606	33.5159	35.6542	37.5972	34.9638	34.7436	45.9321	39.562	M	73	165	261	8.8	1.49	216.00	342.75	168	60	1.71196	21.2585	+	+		+
54.51	58.994	63.5625	83.4996	92.878	88.6556	47.553	52.5651	49.9336	M	63	81	423	6.8	1.22	291.00	263.32	169	86	2.04823	30.111	+			+
54.51	50.1448	43.3847	49.5397	53.3588	49.9511	79.8554	54.6341	64.8798	M	70	125	548	6.3	1.35	33.00	26.94	159	61	1.67003	24.1288	+	+	+	+
54.55	45.6541	45.4275	62.7361	75.0045	62.1627	53.8599	45.1466	49.1198	F	79	77	226	4.5	1.41	36.30	142.20	155	40.5	1.3725	16.8574		+
54.62	60.8834	57.4074	69.0345	76.0451	70.9984	64.0034	52.9882	57.9772	M	69	94	259	6.3	1.17	<9.96	9.16	168	91	2.10566	32.2421	+	+		+
54.84	56.8155	56.2235	70.3104	77.4622	72.94	66.2726	51.2188	57.7813	M	67	93	537	6.5	1.24	148.00	141.00	174	83	2.04048	27.4145	+	+	+	+
54.95	44.799	38.2084	37.5893	42.4884	40.8505	46.7954	51.7962	49.169	F	46	132	325	7.7	1.58	5560.00	10349.48	164	72	1.82214	26.7698	+	+
55.42	40.6335	34.1666	36.0934	37.7605	37.4719	40.4162	43.1713	41.7483	M	58	170	549	7.1	1.64	<10.50	8.56	170	65	1.7876	22.4913
55.51	62.1383	79.2393	106.631	127.307	116.881	114.5	67.6815	85.075	F	29	58	290	4.7	1.30	468.00	1266.20	165	52	1.59215	19.1001	+
55.61	27.3337	29.7451	46.2779	49.7412	45.5695	42.7171	31.8124	36.467	M	75	131	522	8.3	2.10	745.00	1076.32	178	77	1.98856	24.3025		+		+
55.94	49.4894	50.1477	64.1064	76.2341	67.0524	62.2044	46.5817	53.2712	F	66	78	390	4.9	1.38	159.00	204.75	160	64	1.6979	25		+
56	61.5814	56.6785	66.5765	73.1535	68.3523	62.0239	53.445	57.4158	M	69	97	403	5.5	1.16	20.00	44.73	169	79	1.95933	27.6601	+	+		+
56.05	46.8505	48.5416	62.2971	67.8178	65.6974	63.1083	46.7688	53.7237	M	61	105	414	9.7	1.46	65.70	63.20	160	58	1.638	22.6562	+	+	+	+
56.26	49.0695	41.5034	43.9723	46.7269	45.6089	46.6646	48.4273	47.5296	M	61	142	400	6.6	1.41	13.60	14.15	170	73	1.8892	25.2595		+
56.28	53.7766	54.4063	66.8982	73.1412	71.0385	67.7459	52.3575	59.0659	M	60	99	415	7.6	1.32	20.60	13.01	170	66	1.8003	22.8374				+
56.36	30.2457	28.244	38.0097	40.3209	36.9227	35.6696	34.0229	34.8268	M	76	155	390	8.7	1.94	300.00	263.23	178	89	2.14096	28.0899	+	+
56.37	79.8054	75.4679	104.636	129.292	88.3984	88.1051	71.9336	79.2023	F	74	50	162	4.2	0.94	499.00	1255.20	160	58	1.638	22.6562	+	+	+	+
56.38	55.8306	43.9914	50.4068	54.7614	47.7103	41.6769	49.7552	45.3592	M	85	119	402	8.7	1.19	<9.96	27.41	170	60	1.7241	20.7612	+			+
56.43	57.8121	54.0617	60.8366	71.8226	64.8778	62.8487	55.2895	58.8272	F	60	83	393	8.5	1.25	12.60	39.46	162	57	1.62142	21.7193	+	+
56.44	48.878	38.6667	36.8945	41.9335	39.0623	42.6232	50.9806	46.4288	F	55	130	273	7.2	1.44	2780.00	3321.62	168	67	1.78258	23.7387		+
56.73	57.5292	61.647	88.6567	108.183	86.4093	77.8089	57.248	65.9634	F	72	58	213	5.3	1.21	<10.50	27.24	156	49.5	1.50577	20.3402	+			+
56.83	59.5825	63.9118	86.3968	96.4988	89.4209	79.9771	53.5689	64.162	M	66	78	283	6.1	1.20	<9.96	15.04	168	64	1.76276	22.6757	+	+		+
56.87	65.8395	53.1811	51.8837	60.6188	54.7196	54.251	60.427	57.1727	F	61	95	418	7.0	1.13	181.00	301.84	151	57	1.55696	24.9989				+
57.2	80.3159	76.268	86.2234	96.0628	91.4889	82.8715	69.5496	75.6284	M	62	79	408	4.7	0.97	143.00	181.01	173	89	2.11061	29.737	+			+
57.2	65.0305	59.0783	69.9643	77.3065	70.8496	62.3119	62.2171	62.2645	M	73	92	446	8.6	1.10	<10.50	14.25	173	77	1.95821	25.7276	+	+	+	+
57.48	36.1973	36.8301	46.0209	53.1505	49.0839	51.1638	40.2951	45.0836	F	56	107	494	8.7	1.80	668.00	744.80	158	50	1.50978	20.0288		+		+
57.49	86.5096	80.3924	90.461	101.057	93.6115	87.189	74.2201	80.1836	M	61	76	431	5.2	0.92	16.20	21.24	176	75	1.95102	24.2123	+	+		+
57.56	43.3697	44.4121	63.4284	69.7857	62.6009	54.514	43.8298	48.5916	M	78	99	521	5.1	1.47	236.00	205.48	178	79	2.01396	24.9337	+			+
57.75	56.6973	48.8984	50.7119	54.2837	53.6872	54.7575	55.985	55.3645	M	57	127	443	6.0	1.28	<10.50	11.85	183	78	2.03161	23.2912		+		+
57.77	54.733	50.4548	63.6897	76.2242	63.1529	54.5685	51.7534	53.1237	F	79	76	359	6.6	1.23	<9.96	44.93	150	64.5	1.65985	28.6667	+			+
57.91	73.7141	86.6367	103.585	113.242	117.603	109.467	76.5096	90.0682	M	27	78	645	3.6	1.15	241.00	527.57	175	100	2.26245	32.6531	+
57.94	60.8834	64.7802	93.9062	105.673	90.4845	83.56	52.9882	64.8517	M	69	72	181	5.1	1.17	<10.50	10.50	162	62	1.70094	23.6244	+		+	+
58.22	36.4635	42.9792	72.0457	87.0477	71.2348	59.5334	37.4326	45.9644	F	81	68	491	9.2	1.66	257.00	210.40	165	71	1.83345	26.079	+	+	+	+
58.27	61.549	48.6505	50.6576	54.706	50.7223	47.56	60.2348	53.1523	M	72	122	468	6.7	1.15	<9.96	13.03	167	59	1.69319	21.1553	+	+	+	+
58.42	64.0387	63.4465	77.4301	85.7793	81.312	73.4184	57.0732	64.2221	M	65	86	403	7.2	1.14	<9.96	13.30	170	83	2.0162	28.7197	+	+	+	+
58.47	69.1747	66.7287	83.4115	93.295	84.6857	72.5658	65.1798	68.6748	M	73	79	289	8.9	1.05	<10.70	23.23	170	74	1.9019	25.6055	+			+
58.63	50.4657	48.9761	56.3611	60.6492	60.5459	61.6298	52.6977	56.8148	M	54	117	409	9.5	1.41	280.00	296.10	170	88	2.0797	30.4498	+	+
58.71	43.7962	46.7135	60.925	66.0947	64.8499	63.6181	45.678	53.1757	M	58	108	384	6.4	1.55	<10.50	18.07	168	71	1.85166	25.1559		+
58.76	43.3853	37.6864	39.4748	45.0454	42.0601	45.5961	47.0277	46.3008	F	54	123	423	16.2	1.58	1260.00	1659.80	158	61	1.64838	24.4352	+			+
58.77	60.062	64.4808	84.0759	101.759	89.7546	80.1697	54.8781	65.1556	F	64	62	320	5.3	1.20	528.00	992.44	155	60	1.6182	24.974		+		+
59.08	58.3579	50.9261	55.1685	59.6269	57.4295	55.7611	54.1899	54.9643	M	63	116	401	6.9	1.23	86.00	96.75	170	78	1.9527	26.9896	+	-		+
59.38	55.4437	61.0426	80.8647	89.5809	86.6489	79.8434	53.5751	64.1233	M	60	84	289	6.7	1.29	<10.50	18.34	171	71	1.86987	24.281	+	+		+
59.45	62.5171	66.0438	101.449	114.898	91.9009	87.6537	61.5012	72.2847	M	71	67	298	7.2	1.14	<9.96	13.02	171	76	1.93337	25.9909	+	+	+	+
59.47	42.1559	44.9561	64.5406	77.1216	65.4104	57.9639	44.4852	50.3379	F	74	76	347	4.5	1.52	<9.96	12.12	155	49	1.49335	20.3954	+	+		+
59.53	49.2666	54.5077	72.85	87.0864	78.3592	73.471	49.0155	58.8019	F	60	71	415	8.8	1.41	21.50	31.11	162	85	1.99304	32.3884	+	+		+
59.68	28.0738	28.8516	38.0565	43.4633	39.8243	42.2384	32.3848	36.6611	F	59	125	408	9.5	2.16	42.40	77.86	162	54	1.58362	20.5761
59.77	66.3473	59.8841	66.2622	78.9327	69.6793	64.6168	58.6157	61.4701	F	65	76	303	5.8	1.11	10.70	27.30	160	72	1.8158	28.125	+	+		+
59.82	42.1697	42.7586	53.7631	57.8593	56.6941	56.5692	43.9945	49.4957	M	59	120	302	10.0	1.59	1440.00	1550.99	160	62	1.6888	24.2188	+	-		+
59.84	77.1319	74.8311	87.5003	97.5848	91.9692	83.934	67.4631	74.8026	M	62	78	451	5.5	1.00	112.00	122.57	166	90	2.08082	32.6608	+	+		+
60.11	53.9926	53.1474	62.7872	74.2402	67.2905	65.1827	52.9934	58.4594	F	59	81	223	6.9	1.32	501.00	608.81	164	65	1.73394	24.1672
60.17	30.9714	32.2442	44.1727	51.1606	45.5615	45.4711	33.0271	38.2628	F	65	108	685	10.4	1.97	17.50	12.38	154	70	1.73834	29.5159	+	+	+	+
60.25	64.8751	64.9573	75.7293	83.2922	81.9862	78.2075	62.5269	69.4936	M	56	90	315	5.3	1.16	<10.50	7.93	163	73	1.84671	27.4756		+		+
60.32	48.1006	47.8589	57.8173	67.974	61.721	60.6873	48.5773	53.9612	F	59	87	314	11.4	1.44	13.00	9.58	160	72	1.8158	28.125	+	+		+
60.32	42.5983	37.821	47.0639	55.1307	46.1982	42.3998	43.2415	42.8165	F	78	99	509	9.2	1.49	<10.50	10.66	153	57	1.56868	24.3496		+	+	+
60.33	57.4297	46.5458	47.9792	55.9532	49.3067	47.9372	51.6352	49.7175	F	67	100	287	7.5	1.23	17.50	24.28	165	73	1.8406	26.8136	+	+	+	+
60.38	40.7073	41.6566	57.0372	67.5036	57.9408	53.0931	44.1211	48.1931	F	72	85	538	8.4	1.57	116.00	247.02	147	65	1.63432	30.0801	+	+	+	+
60.47	55.0423	51.3422	50.7862	53.0563	56.7052	60.13	61.962	61.0322	M	30	142	344	7.2	1.42	383.00	579.96	170	81.5	1.99715	28.2007		+
60.61	69.3596	67.3375	78.9817	87.5146	83.6368	76.0975	61.7163	68.1565	M	63	85	443	4.7	1.08	29.60	45.91	173	76	1.94551	25.3934	+	+	+	+
60.64	57.3506	66.9603	114.042	129.544	101.069	105.594	53.9705	71.4315	M	62	62	310	5.1	1.25	141.00	106.47	177	82	2.04599	26.1738	+			+
60.82	46.4539	45.2178	58.0226	63.1842	58.9469	54.5333	49.6244	51.9632	M	70	109	354	6.0	1.43	12.10	18.17	180	85	2.1023	26.2346	+	+		+
60.94	25.7049	25.2829	33.7501	38.389	34.238	35.6761	28.4437	31.652	F	66	136	258	10.8	2.26	17.60	27.77	163	56.5	1.62098	21.2654		+		+
61.21	66.721	63.6628	68.1154	73.9925	74.9119	75.8352	68.0406	71.7267	M	49	101	425	8.3	1.16	<9.96	11.21	170	84	2.0289	29.0657	+	+	+	+
61.46	65.2921	67.0591	92.4233	103.889	89.973	82.4154	55.8524	66.5824	M	69	73	202	6.9	1.11	<9.96	13.91	167	68	1.80749	24.3824	+	+
61.52	45.6541	47.298	67.7901	81.4833	67.419	57.6001	45.1466	50.6186	F	79	72	280	4.8	1.41	115.00	224.21	156	54	1.54846	22.1893		+		+
61.53	62.7681	55.8525	63.3452	75.4354	65.1946	59.2719	62.2482	60.7236	F	70	78	533	5.5	1.14	184.00	520.27	159	52	1.55573	20.5688	+	+		+
61.58	51.9998	43.5924	50.1046	54.1791	49.3169	45.3179	51.1663	48.0648	M	76	122	478	7.0	1.29	151.00	203.03	165	75	1.88425	27.5482	+	+		+
61.61	53.9098	64.2756	114.671	142.055	94.2897	101.994	49.2336	66.4102	F	67	47	260	4.7	1.29	752.00	905.36	167	80	1.94052	28.6851	+	+	+	+
61.72	64.841	65.3127	77.9209	86.0431	83.6352	78.0265	60.8272	68.3616	M	59	87	326	7.5	1.15	209.00	213.39	173	85	2.05981	28.4005	+	+	+	+
61.85	64.7708	57.4125	65.0851	77.695	66.8035	60.1017	63.1634	61.5945	F	71	76	285	5.7	1.11	52.30	119.21	158	62	1.66098	24.8358			+
61.93	41.185	38.0674	50.7027	59.8144	49.0823	43.4749	40.6573	42.0189	F	82	92	440	10.6	1.51	<9.96	13.43	155	55	1.56955	22.8928	+	+		+
62.06	73.6073	59.2404	63.0635	75.3496	63.0422	55.1761	65.8711	60.0512	F	77	77	363	5.6	0.99	<10.50	13.43	148	50	1.45118	22.8269	+			+
62.25	49.9219	38.6639	32.9668	33.5836	36.0053	42.2696	58.2689	48.9962	M	34	202	441	6.5	1.51	5970.00	4176.70	170	76	1.9273	26.2976	+	+
62.3	42.6658	45.833	65.4127	71.8649	66.5681	59.9265	46.1259	52.1283	M	71	98	206	6.2	1.52	106.00	142.22	176	74	1.93832	23.8895	+	+	+	+
62.45	55.0984	50.7706	56.3206	66.0941	60.0481	59.3235	53.8087	56.4317	F	59	89	421	8.0	1.30	22.20	33.69	160	74	1.8412	28.9062	+	+	+	+
62.48	29.9524	30.5696	42.6014	49.3561	43.0239	42.0292	35.6598	38.5834	F	70	110	594	6.2	1.99	14.70	8.84	159	60	1.64164	23.7332	+	+		+
62.51	47.7166	38.7042	39.2455	44.974	40.8435	42.5937	47.4184	44.8768	F	61	121	460	9.1	1.44	268.00	423.97	160	62	1.6727	24.2188				+
62.55	90.7665	78.2837	77.8917	93.5464	84.0498	77.8573	77.6538	77.7554	F	60	67	241	5.8	0.89	17.90	12.19	156	67	1.72802	27.5312	+	+		+
62.6	52.8402	54.1917	72.8967	80.7338	74.2669	65.1946	53.6977	58.8903	M	72	89	425	7.9	1.29	<10.50	26.30	178	65	1.83616	20.5151	+	+	+	+
62.65	59.199	58.6551	76.8845	93.0875	77.9179	66.1564	56.4141	60.8981	F	76	65	239	7.8	1.17	152.00	263.05	156	55	1.56106	22.6003	+	+	+	+
62.72	58.0773	55.4314	60.3529	70.7728	66.2078	67.6181	60.1908	63.6886	F	51	86	335	7.1	1.28	630.00	1017.03	150	64	1.6393	28.4444	+			+
62.73	63.4189	60.2351	67.0595	73.1374	72.1805	70.3867	61.4671	65.6252	M	56	100	309	7.5	1.18	326.00	579.15	168	77	1.92786	27.2817	+			+
62.74	51.9866	57.8632	78.4348	86.7601	83.6291	77.0508	50.5796	61.0701	M	61	86	684	6.4	1.35	92.40	112.25	178	83	2.06476	26.1962	+			+
62.8	84.111	73.5624	92.8478	104.939	84.8327	75.1004	71.5244	73.2688	M	79	71	299	5.6	0.89	<9.96	19.72	170	60	1.7241	20.7612	+	+		+
62.96	38.4186	54.4043	115.742	143.224	96.2978	105.756	39.1986	57.197	F	64	47	253	11.6	1.68	465.00	3813.92	156	63	1.66186	25.8876	+	+	+	+
63.07	57.0437	50.3648	56.3277	61.0756	58.0418	55.2054	51.8409	53.4703	M	66	113	469	5.9	1.24	72.50	91.34	162	61	1.68824	23.2434	+	+		+
63.12	104.077	91.5529	89.0128	98.798	97.4597	92.3832	91.7149	92.0478	M	53	79	388	7.5	0.82	17.00	29.59	178	100	2.28066	31.5617	+	+		+
63.14	84.9184	83.2248	97.5087	118.55	98.2206	98.9467	77.2759	86.7788	F	55	56	274	6.4	0.95	<10.90	22.95	162	58	1.63402	22.1003	+			+
63.15	63.4189	58.1622	62.6985	68.0632	67.2706	66.4026	61.4671	63.8396	M	56	106	300	5.7	1.18	<10.50	33.17	182	83	2.08904	25.0574		+
63.16	52.2086	60.5936	118.497	135.944	94.8122	96.4816	51.7877	67.3985	M	75	58	177	4.8	1.29	10.60	34.02	173	50	1.61531	16.7062	+			+
63.3	62.1158	71.7714	138.81	160.033	107.131	122.897	56.2852	77.2096	M	64	52	285	6.5	1.17	10.40	11.99	170	85	2.0416	29.4118	+	+	+	+
63.49	61.3734	65.3252	91.5283	102.699	90.7371	83.2886	54.2832	65.7281	M	67	74	342	6.2	1.17	153.00	184.25	178	100	2.28066	31.5617	+	+	+	+
63.49	69.9028	77.1831	118.078	145.771	100.443	113.7	64.9549	82.6777	F	58	47	328	2.7	1.09	23.20	96.39	158	74	1.82906	29.6427	+	+
63.55	35.7414	38.1959	60.3655	66.3753	57.8897	49.2136	35.885	41.5055	M	84	102	366	7.2	1.67	<9.96	11.93	168	64	1.76276	22.6757	+			+
63.56	85.346	62.8916	57.7532	62.8011	59.1245	55.3581	68.9551	61.413	M	68	110	394	3.9	0.91	373.00	329.24	166	75	1.89032	27.2173	+	+		+
63.57	43.5303	42.7359	49.1534	52.2003	53.2238	57.1594	49.3294	52.9565	M	49	134	450	8.6	1.60	1310.00	5098.01	178	73	1.93776	23.04	+	+
63.57	35.9083	37.376	48.2887	56.0307	51.282	52.3914	39.3338	44.9332	F	58	102	288	4.8	1.80	232.00	1717.99	165	62	1.71915	22.7732	+	+		+
63.73	47.9405	50.2411	61.5318	72.358	67.1681	67.5766	51.1607	58.2339	F	53	84	431	8.2	1.47	278.00	482.06	155	65	1.6812	27.0552		+
63.76	75.2992	70.6885	82.215	91.6169	85.5958	75.1777	62.7492	68.4035	M	68	81	321	9.5	1.00	<10.70	21.90	172	67	1.82514	22.6474	+	+		+
64.17	45.1085	50.5575	80.292	89.9662	78.7525	64.2808	43.5407	51.916	M	82	80	347	6.1	1.41	109.00	133.82	160	70	1.7904	27.3438		+		+
64.22	69.6395	67.8157	72.8392	79.3665	80.7813	81.7348	71.554	76.3063	M	47	96	283	7.1	1.13	35.10	26.51	160	65	1.7269	25.3906	+	+		+
64.29	79.0093	67.6414	66.2807	78.5094	71.932	70.1862	72.5312	71.3394	F	56	78	299	7.2	1.00	<10.70	10.88	160	51	1.5491	19.9219	+	+		+
64.35	65.4605	76.4465	90.2795	106.548	104.499	99.1198	70.3888	82.3194	F	29	67	413	6.9	1.25	489.00	644.64	160	82	1.9247	32.0312	+	+		+
64.47	45.7373	46.0874	59.489	70.4178	61.7647	57.7557	43.5009	49.6249	F	67	83	419	9.5	1.46	53.30	99.38	168	61	1.70698	21.6128	+	+	+	+
64.48	71.7646	72.0675	99.2241	111.959	93.384	89.324	61.0686	72.542	M	67	69	311	4.7	1.04	<10.50	21.97	182	91	2.19064	27.4725	+	+		+
64.49	39.3616	36.3874	45.3296	48.5245	45.513	44.0306	43.8043	43.9171	M	70	135	429	12.5	1.62	42.00	27.14	175	71	1.89415	23.1837		+
64.57	51.7918	59.9638	120.256	138.24	94.1602	95.8323	50.5523	66.1892	M	77	57	347	5.8	1.29	1070.00	4253.89	172	65	1.79974	21.9713	+	+		+
64.61	91.5838	81.2656	108.305	123.351	92.9407	90.9952	80.5163	85.4356	M	73	63	282	3.3	0.85	81.70	119.98	175	95	2.19895	31.0204	+	+	+	+
64.65	62.2935	59.6543	72.5872	80.2372	74.8309	66.848	53.9097	59.6857	M	69	90	320	9.3	1.15	33.00	10.93	176	77	1.97642	24.858	+	+		+
64.77	55.6664	49.8623	54.2848	58.4599	57.2706	57.0446	54.2258	55.5995	M	59	119	360	5.2	1.29	<10.50	17.23	180	68	1.8864	20.9877
64.79	45.2782	58.3482	88.6757	98.4679	96.7775	91.2746	48.5645	63.3973	M	54	79	449	6.9	1.53	127.00	200.41	165	81	1.96045	29.7521	+	+		+
64.82	77.9344	85.4661	100.124	110.518	110.802	112.348	82.2299	94.9581	M	37	76	428	3.7	1.07	1710.00	1398.52	192	110	2.49264	29.8394		+
65.1	31.371	28.3814	31.0469	31.8872	33.0607	39.0375	39.2505	39.1437	M	47	201	487	12.1	2.06	1780.00	1996.23	172	80	1.99024	27.0416	+	+		+
65.22	56.4395	47.9474	47.9633	51.0021	51.286	54.0613	57.851	55.8919	M	53	135	313	6.5	1.30	442.00	522.82	172	80	1.99024	27.0416	+	+	+	+
65.24	75.5117	63.6032	65.2661	71.41	68.2361	63.9067	65.2017	64.5477	M	64	100	386	8.4	1.01	<10.70	10.59	172	70	1.86324	23.6614	+	+	+
65.26	33.4791	35.4603	50.9481	54.9825	51.4399	48.7223	38.7776	43.1848	M	70	122	316	11.8	1.83	105.00	65.94	166	65	1.76332	23.5883	+			+
65.3	54.82	54.1427	67.7101	80.9173	70.4619	64.0026	49.4088	55.7667	F	68	74	427	6.5	1.27	826.00	1353.96	172	72	1.88864	24.3375	+	+		+
65.35	55.8681	47.6869	47.5626	54.9413	51.286	54.0613	57.4093	55.685	F	53	105	409	5.2	1.31	302.00	416.76	163	68	1.76588	25.5937		+		+
65.37	48.866	56.1821	89.9523	109.989	85.5721	77.2852	49.7188	60.5103	F	74	57	444	5.9	1.36	<10.90	39.40	158	52	1.53498	20.83	+	+		+
65.41	61.8897	61.7339	64.136	68.0956	72.4119	73.6074	67.6815	70.5202	M	30	116	545	5.3	1.30	2040.00	1469.42	180	94	2.2166	29.0123
65.43	101.204	93.4891	106.238	119.285	104.385	108.631	90.6187	98.8107	M	52	68	276	5.3	0.84	<10.50	12.73	165	75	1.88425	27.5482	+		+	+
65.45	47.3519	47.3045	53.6924	57.1851	58.9699	63.7961	54.4948	58.7797	M	45	126	522	9.1	1.52	1040.00	878.18	172	103	2.28234	34.8161	+	+
65.65	56.6143	47.2718	53.6404	58.2772	52.9689	48.0764	54.5491	51.1086	M	76	115	370	5.9	1.21	<10.50	18.80	172	67	1.82514	22.6474		+
65.67	57.3723	54.5691	72.1085	80.1595	70.6759	59.1469	52.6594	55.7149	M	81	88	291	11.4	1.18	24.20	68.93	160	57	1.6253	22.2656	+	+		+
65.67	26.588	26.9871	36.3473	38.1413	37.2264	39.2027	30.2525	34.1509	M	62	167	321	11.2	2.23	1880.00	4005.41	170	58	1.6987	20.0692	+	+		+
65.74	91.8645	84.8878	93.1277	103.977	96.8047	92.7228	80.5177	86.1903	M	57	75	305	5.9	0.89	<10.70	9.38	172	81	2.00294	27.3797	+	-		+
66.24	78.8913	70.741	97.4652	120.42	81.6042	75.0823	65.139	69.7581	F	84	52	274	6.0	0.92	16.80	28.78	158	57	1.59798	22.8329	+	+		+
66.27	57.6136	80.3832	209.948	268.811	117.268	195.739	58.7549	90.3803	F	53	29	316	6.2	1.28	52.20	240.13	160	85	1.9625	33.2031	+	+		+
66.43	47.8964	41.0805	49.2306	57.877	48.2202	43.6548	46.8064	45.1757	F	79	95	314	7.8	1.36	<10.50	20.06	156	40	1.37206	16.4366		+		+
66.47	73.8066	62.9403	63.9092	69.6522	67.7168	65.115	66.4537	65.7776	M	60	103	367	5.4	1.04	157.00	131.84	180	89.5	2.15945	27.6235	+	+		+
66.57	80.3159	73.7168	80.3283	89.0567	85.4401	77.9387	69.5496	73.5056	M	62	84	253	5.9	0.97	12.40	13.45	172	77	1.95214	26.0276	+			+
66.66	30.1986	24.72	26.8822	30.0454	27.28	30.1251	32.9968	31.4956	F	63	167	307	11.3	2.02	65.10	181.40	160	58	1.6223	22.6562	+
66.7	42.4653	49.731	61.8288	64.2183	68.0092	65.1791	49.1542	56.0436	M	18	131	555	6.8	1.79	300.00	215.06	165	49	1.55405	17.9982		+		+
66.71	58.0443	58.3835	70.399	77.1919	75.1969	71.4559	55.961	62.7663	M	59	95	312	5.3	1.25	15.70	11.08	178	86	2.10286	27.143		+
66.72	62.077	65.9105	92.9768	104.438	91.246	84.4295	54.7511	66.4261	M	67	73	335	6.7	1.16	1240.00	3346.69	165	63	1.73185	23.1405	+
66.77	67.442	60.4033	62.9282	68.283	67.7448	67.2091	64.9665	66.0688	M	55	106	374	7.6	1.13	3200.00	2312.32	165	62	1.71915	22.7732	+	+	+
66.8	47.8789	49.4422	72.749	88.0785	71.0099	58.2728	44.7223	50.6062	F	84	67	412	5.0	1.34	15.40	35.77	158	67	1.74016	26.8386	+	+		+
66.8	73.2173	63.0663	64.9252	77.092	68.9632	65.282	64.8684	65.0745	F	62	78	460	6.0	1.04	1840.00	2475.85	155	65	1.6812	27.0552		+
67.05	36.907	39.6405	61.343	73.3288	59.9242	51.2781	37.4344	43.2761	F	82	78	610	8.4	1.64	<10.50	17.19	162	72	1.81042	27.4348		+
67.08	72.9231	76.2277	142.847	180.54	93.3042	113.162	66.0045	83.3772	F	76	38	459	4.4	1.00	119.00	242.10	166	71	1.82126	25.7657		+		+
67.15	92.1388	81.2877	83.145	92.2847	89.2105	81.7908	78.5362	80.1305	M	60	82	396	5.1	0.88	<9.96	7.69	173	76	1.94551	25.3934	+	+		+
67.2	63.0802	68.3801	98.8173	111.207	95.4788	92.4041	57.46	70.858	M	63	70	366	8.7	1.16	<10.50	10.27	174	75	1.93888	24.7721	+			+
67.42	68.2578	72.514	86.8164	96.1236	95.7777	91.1965	67.3625	77.4882	M	52	81	379	6.4	1.13	103.00	44.25	170	83	2.0162	28.7197	+	+	+	+
67.47	48.9435	52.3365	70.0968	77.076	73.5364	67.9858	47.0384	55.6047	M	64	94	518	5.7	1.40	<10.90	24.31	170	66	1.8003	22.8374	+	+	+	+
67.51	48.8064	51.9697	67.6866	74.0633	71.9158	68.4372	48.6703	56.8855	M	60	98	423	5.4	1.42	39.70	36.51	179	77	1.99463	24.0317		+		+
67.56	54.781	65.763	113.325	139.945	96.4716	104.81	51.6694	69.2165	F	63	48	273	4.6	1.29	22.10	24.88	157	76	1.84839	30.8329	+	+		+
67.77	64.5904	63.2938	65.4024	69.9437	73.7378	76.9231	70.9565	73.8194	M	35	111	552	5.6	1.24	528.00	400.24	175	71	1.89415	23.1837	+			+
67.8	60.9883	70.859	102.743	115.093	103.149	105.527	61.8859	78.0184	M	52	70	442	6.4	1.23	12.00	28.41	176	88	2.11612	28.4091	+	+
67.99	80.0709	74.7183	79.8084	88.0985	86.6186	81.845	73.2638	77.317	M	56	86	249	6.0	0.99	20.70	42.38	166	71	1.83952	25.7657	+	+	+	+
68.03	90.0474	90.2584	120.902	136.872	109.921	122.568	83.7437	99.5027	M	51	61	424	3.8	0.92	<10.50	51.56	186	103	2.36732	29.7722	+			+
68.04	48.0065	40.9648	47.8703	56.0859	47.4304	43.8792	48.1784	45.9285	F	76	98	323	7.3	1.37	11.50	17.29	160	48.5	1.51735	18.9453	+	+		+
68.05	49.2914	43.8327	50.4476	54.3145	51.5128	49.7045	46.0227	47.7928	M	67	124	568	8.3	1.38	<10.50	5.42	170	68	1.8257	23.5294	+	+		+
68.1	91.5548	81.2841	111.478	138.561	87.8935	90.395	77.6338	83.5298	F	77	47	442	3.5	0.84	<10.50	25.47	170	86	2.0337	29.7578	+	+	+	+
68.2	79.8132	75.4031	92.9768	104.438	91.246	84.4295	66.1576	74.185	M	67	73	245	3.7	0.96	<10.50	33.05	170	82	2.0035	28.3737	+		+	+
68.24	58.5922	60.9648	77.1403	85.2826	81.8911	75.2512	54.8481	63.4497	M	62	87	395	5.7	1.23	358.00	641.28	170	71	1.8638	24.5675	+	+		+
68.33	68.3877	54.7589	47.2308	53.9504	52.5389	59.8291	75.2017	66.6403	F	40	111	329	8.5	1.17	402.00	387.82	152	53.5	1.51872	23.1562		+
68.56	85.9628	84.9184	112.144	138.041	98.7147	107.751	75.2164	88.5911	F	59	49	335	5.7	0.93	41.70	90.17	158	65	1.71476	26.0375	+	+	+	+
68.65	68.8588	70.636	78.5213	85.7887	88.0132	89.4059	72.9027	80.3153	M	44	91	392	5.7	1.15	40.90	29.36	171	85	2.04767	29.0688	+	+
68.67	65.1763	73.643	104.463	117.155	103.761	107.057	65.0595	80.9344	M	52	69	318	6.0	1.17	31.80	13.37	172	75	1.92674	25.3515	+	+	+	+
68.67	36.7593	33.7008	45.4136	53.1918	43.5381	39.1257	36.9852	38.0254	F	83	101	471	7.8	1.64	122.00	276.23	156	54	1.56292	22.1893	+	+		+
68.87	61.0327	56.8989	63.4769	75.1606	67.8306	65.2055	57.5932	61.1634	F	60	80	247	6.0	1.20	60.70	70.80	154	65	1.67534	27.4077	+	+		+
69.02	60.3638	64.347	81.9901	90.9146	87.9127	80.8054	57.1172	66.9271	M	60	83	430	9.7	1.21	97.90	123.15	175	89	2.12275	29.0612	+			+
69.45	71.6432	67.3876	74.2391	81.6497	79.7696	75.5028	66.169	70.5285	M	58	91	437	6.9	1.07	<10.90	18.16	170	74	1.9019	25.6055	+	+		+
69.5	51.6674	55.0338	73.4725	81.0996	76.9634	70.1553	48.5548	57.3899	M	65	90	419	5.8	1.34	1570.00	2556.92	169	62	1.74343	21.7079		+
69.56	52.7133	59.8435	81.9901	90.9146	87.9127	80.8054	51.576	62.9638	M	60	83	277	5.8	1.34	130.00	203.87	165	61	1.70645	22.4059	+			+
69.66	44.8016	39.4109	43.3532	50.0253	45.3331	46.431	45.2202	45.8176	F	61	111	391	9.8	1.51	21.40	29.38	158	55	1.58776	22.0317	+			+
69.79	68.0059	70.6468	108.008	133.541	90.7346	93.219	65.5247	76.9561	F	71	49	140	5.8	1.07	51.10	89.01	158	58.5	1.61688	23.4337		+
70.07	52.5346	59.0415	71.2972	76.8678	80.5354	83.7104	61.1014	70.641	M	37	102	410	7.0	1.44	47.20	20.85	168	91	2.10566	32.2421		+
70.07	52.9338	49	58.3232	69.0204	60.0276	55.7067	47.6894	51.3872	F	69	84	254	2.6	1.30	<10.50	12.93	156	61	1.65182	25.0657	+		+	+
70.29	71.6196	77.0355	108.716	122.525	103.47	107.942	67.9742	83.4177	M	55	66	346	5.1	1.08	788.00	852.27	163	84	1.98641	31.6158		+	+	+
70.3	65.8176	62.0404	72.4119	86.8908	75.8896	68.4817	57.2174	62.3448	F	67	70	432	4.3	1.11	17.20	27.27	173	77	1.95821	25.7276	+	+	+	+
70.47	84.0527	93.8833	126.477	141.431	122.232	135.531	86.2608	105.423	M	34	63	367	6.7	1.02	209.00	177.84	177	79.5	2.01424	25.3758	+	+		+
70.58	38.8812	34.6114	34.9766	39.1295	38.3545	46.1182	49.1542	47.5878	F	40	144	269	11.0	1.79	4020.00	3462.62	156	50	1.49806	20.5457
70.7	40.8158	40.2627	50.3206	58.74	52.6141	51.8649	41.3997	46.0451	F	63	97	345	8.4	1.61	259.00	243.64	168	82.5	1.99771	29.2304	+	+		+
70.88	48.4313	48.8505	63.5305	75.6299	65.6541	59.9918	44.6016	51.1644	F	69	78	457	7.0	1.39	25.40	37.83	155	57	1.5804	23.7253		+
70.9	47.0914	52.378	78.2725	94.8857	79.3922	67.1901	47.4852	55.6447	F	76	64	165	4.8	1.39	50.40	106.89	150	64	1.6393	28.4444		+
70.96	72.9696	89.2051	112.324	122.311	123.982	112.348	74.5644	89.6374	M	21	76	380	3.5	1.18	11300.00	7123.31	171	68.3	1.83558	23.3576
70.99	64.2544	57.2179	53.4799	56.1409	59.857	63.2479	69.8302	66.3762	M	31	135	398	7.0	1.26	<10.90	8.56	172	86	2.06644	29.0698
71.37	97.0669	86.5473	82.698	90.9052	92.2716	91.2388	91.8818	91.5592	M	47	86	497	7.0	0.88	325.00	356.70	170	83	2.0162	28.7197		+		+
71.47	43.2501	44.6986	57.0415	61.6399	60.3212	59.5466	44.8405	51.1577	M	59	114	398	8.8	1.56	74.00	64.07	169	66	1.79423	23.1084	+	+	+	+
71.54	80.5098	86.3316	155.315	179.788	115.48	143.141	72.2458	96.0257	M	58	48	464	4.0	0.98	171.00	599.50	178	70	1.89966	22.0932	+	+		+
71.56	54.4389	60.5215	103.897	118.112	90.4744	86.0913	53.4449	65.9491	M	75	65	331	6.4	1.25	65.30	135.95	175	81	2.02115	26.449	+	+		+
71.67	60.1881	68.2119	96.4631	117.429	96.1724	95.4272	58.0335	72.1745	F	58	56	262	10.6	1.22	<10.50	38.03	165	65	1.7398	23.8751	+	+	+	+
71.89	67.258	66.1507	71.9734	78.358	79.7755	80.8922	69.7034	74.8822	M	47	97	416	5.5	1.16	133.00	88.74	164	75	1.87818	27.8852		+		+
71.89	47.712	44.0982	52.6666	61.8527	54.1547	51.4804	44.503	47.7381	F	68	92	355	8.5	1.41	41.70	56.03	158	68	1.75286	27.2392	+	+	+
71.98	76.5161	67.3465	71.8582	79.1489	75.4735	69.4638	65.8537	67.6106	M	64	92	304	5.4	1.00	18.80	25.39	160	83	1.9555	32.4219	+	+		+
72.03	82.7367	79.7664	108.89	123.517	97.6789	98.6559	69.2165	81.3548	M	65	64	305	5.1	0.94	17.90	6.07	175	76	1.95765	24.8163	+	+	+	+
72.05	68.532	76.9648	112.358	126.554	107.089	115.025	68.1807	85.614	M	51	65	380	3.3	1.13	16.60	12.40	168	72	1.86436	25.5102	+	+		+
72.14	55.269	51.8252	68.3324	75.7144	66.5091	55.8964	50.7376	53.1922	M	82	92	264	8.8	1.21	25.20	35.98	171	75	1.92067	25.6489	+			+
72.35	74.0106	80.7481	122.272	138.733	109.126	121.638	70.9493	89.623	M	53	60	338	6.1	1.06	12.30	12.12	180	80	2.0388	24.6914	+			+
72.44	66.3681	64.6431	81.9827	91.6346	83.3049	70.7988	62.6088	66.4524	M	74	80	297	6.0	1.08	11.90	12.54	170	51	1.6098	17.6471	+			+
72.46	76.6775	72.4396	101.45	125.276	86.131	83.3052	67.9296	74.8358	F	77	51	233	5.6	0.96	12.50	51.38	160	59	1.6349	23.0469	+	+	+	+
72.5	58.1244	58.4019	71.9017	86.0861	76.1881	70.0073	53.5396	60.676	F	64	71	291	5.3	1.23	<9.96	25.45	158	60	1.65126	24.0346	+		+
72.52	55.8126	58.5654	65.7121	70.3734	74.0272	77.6224	63.758	70.0104	M	36	110	405	7.3	1.38	345.00	711.71	167	52	1.60429	18.6453	+	+		+
72.53	51.4976	53.7354	78.2309	87.4581	76.9751	63.4747	48.5454	55.0152	M	81	82	239	8.1	1.28	125.00	73.80	168	68	1.81356	24.093	+	+		+
72.72	61.771	66.5896	84.0153	93.1359	91.1105	84.8074	59.7173	70.0845	M	57	82	222	2.5	1.20	476.00	265.70	176	84	2.06532	27.1178	+	+		+
73.16	91.6561	92.7575	106.898	129.577	107.827	118.608	91.2434	103.141	F	43	54	287	3.5	0.93	20.50	25.99	150	54	1.5265	24	+	+		+
73.16	62.1606	50.9272	50.6512	59.0802	53.3585	53.1324	57.8665	55.3985	F	61	97	381	5.6	1.18	35.20	48.95	157	65	1.70869	26.3702	+	+		+
73.39	78.5967	76.5503	98.5019	110.894	94.8105	91.2953	67.1977	77.4145	M	64	70	236	5.9	0.98	<10.70	11.75	175	95	2.19895	31.0204	+	+		+
73.51	81.6511	79.1603	79.8794	86.89	90.597	92.8094	85.4233	88.9633	M	38	92	356	5.3	1.03	773.00	2039.59	178	97	2.24256	30.6148	+	+		+
73.67	52.3457	57.1603	72.2272	78.9568	78.9869	77.757	55.1592	64.5371	M	52	95	297	7.9	1.38	2050.00	1196.41	177	57	1.72849	18.194
73.68	45.1987	50.8924	70.7833	77.7412	75.1025	70.4933	45.5217	55.32	M	61	94	452	5.0	1.50	213.00	276.14	164	60	1.68768	22.3081	+			+
73.7	72.3422	87.99	228.479	296.554	110.747	188.88	62.561	93.9904	F	65	26	311	5.0	1.04	72.90	459.42	161	59.5	1.64706	22.9544	+			+
73.91	59.6423	54.1726	60.2371	71.198	63.5248	60.6131	55.0856	57.7173	F	63	83	152	5.8	1.21	44.60	50.55	164	69	1.78434	25.6544	+	+		+
73.95	73.4197	68.3845	73.1845	80.2476	79.3551	76.6039	69.2567	72.7453	M	55	93	449	7.7	1.06	884.00	848.47	164	64	1.73848	23.7954	+	+	+	+
73.95	99.2159	89.1918	119.854	149.099	93.9823	103.986	76.5385	88.1756	F	69	45	238	3.5	0.81	<9.96	11.78	166	71	1.83952	25.7657	+		+	+
73.98	82.3223	73.2003	89.2296	109.21	83.7876	74.5362	71.662	73.0708	F	77	57	322	7.6	0.91	857.00	1624.30	153	50	1.49391	21.3593	+	+		+
74.06	63.0757	62.7683	65.5068	69.9063	73.9746	76.2363	69.2803	72.592	M	33	112	425	7.0	1.27	3200.00	2882.39	170	70	1.8511	24.2215	+	+		+
74.19	60.5443	55.2197	68.8514	76.2212	67.9256	57.9579	55.8392	56.8788	M	79	92	306	8.1	1.14	1560.00	1583.96	163	67	1.77051	25.2174	+	+	+	+
74.24	53.8843	63.1149	87.7077	97.5196	94.7594	88.028	53.8803	66.8456	M	57	79	481	4.9	1.33	357.00	254.99	176	100	2.26852	32.2831	+	+		+
74.24	48.5872	59.0899	121.565	139.566	96.8434	100.574	49.9553	66.7538	M	73	57	408	6.9	1.37	28.50	61.42	172	68	1.83784	22.9854	+			+
74.38	65.6598	72.7218	97.5079	108.913	100.676	99.9763	64.833	78.6577	M	53	73	377	5.5	1.16	75.50	77.86	177	85	2.08409	27.1314		+
74.38	67.442	71.8709	88.346	98.1451	96.1	90.1793	64.9665	75.5242	M	55	79	388	6.0	1.13	<10.50	6.85	174	81	2.01508	26.7539	+	+		+
74.42	61.8287	59.1993	71.0223	85.157	74.0771	66.707	54.0941	59.7421	F	68	71	393	5.1	1.16	12.20	8.92	154	65	1.69048	27.4077	+			+
74.45	65.5749	55.0212	62.1438	68.2418	61.536	54.0836	60.3819	57.0594	M	77	101	348	7.9	1.08	325.00	668.27	161	70	1.79647	27.0051	+	-		+
74.49	45.7085	44.8541	53.309	57.2231	56.7559	57.694	48.0339	52.4226	M	56	122	434	8.2	1.51	177.00	486.63	172	67	1.82514	22.6474	+	+	+	+
74.69	54.4698	55.1214	70.0957	83.9221	73.3485	66.5794	49.6182	56.8609	F	67	72	448	7.6	1.28	59.30	149.80	164	66	1.74654	24.539	+	+		+
74.69	75.9052	70.3547	79.1183	95.4682	83.5881	74.6453	64.2827	69.0775	F	66	65	213	7.1	1.00	<10.50	13.53	156	56	1.57366	23.0112				+
74.75	67.9462	65.0701	65.7121	70.3734	74.0272	77.6224	73.9378	75.7353	M	36	110	372	6.9	1.19	<10.50	8.12	170	69	1.8384	23.8754
74.75	59.3953	55.312	58.2996	62.6011	63.8111	66.8309	62.9021	64.807	M	48	116	242	6.8	1.27	2890.00	3566.31	160	56	1.6126	21.875	+	+		+
74.77	67.1499	71.9059	101.409	124.193	94.7933	96.0754	60.7776	74.4548	F	62	53	294	9.6	1.11	85.50	88.79	152	53	1.51242	22.9398	+			+
74.84	36.5915	51.7157	91.7151	102.292	96.2792	91.5027	40.2589	55.9161	M	57	76	327	7.4	1.78	55.40	166.33	165	60	1.69375	22.0386				+
74.98	65.2917	68.1075	102.842	126.791	89.2099	88.4886	62.9728	73.5814	F	72	51	421	3.9	1.10	<10.50	32.13	158	71.4	1.77942	28.6012		+		+
75.11	46.943	48.4199	60.0749	65.0221	64.3245	63.9879	49.0075	55.5047	M	56	110	527	7.7	1.48	1510.00	4129.61	168	60	1.71196	21.2585	+	+		+
75.13	26.1288	24.8821	30.8357	34.7067	31.9461	35.1986	30.6804	32.7846	F	59	150	434	11.2	2.28	484.00	650.27	150	47	1.4251	20.8889	+	+
75.18	69.8355	69.1563	109.135	124.615	90.9617	88.1038	63.313	73.679	M	77	62	283	7.5	1.03	506.00	1118.20	165	56.5	1.6493	20.753	+	+	+	+
75.19	91.9742	83.4214	84.081	92.956	92.3436	87.931	83.5625	85.6911	M	53	83	645	4.8	0.90	34.90	22.32	184	94	2.24088	27.7647	+	+	+	+
75.38	83.069	81.3665	110.308	136.045	95.3077	101.439	70.0571	82.8769	F	64	49	297	4.2	0.94	<10.50	30.47	155	62	1.6434	25.8065		+		+
75.46	61.4177	60.2642	72.7703	80.2236	76.4774	70.2271	55.8082	62.1929	M	64	91	444	6.7	1.18	379.00	372.17	178	90	2.15366	28.4055	+	+		+
75.54	60.3278	67.2546	130.508	163.997	90.9215	103.623	56.7064	73.3003	F	77	41	258	5.4	1.15	<10.90	24.94	162	64	1.70962	24.3865	+	+		+
75.68	70.1986	70.793	84.3307	93.6927	90.5438	82.8006	63.9924	72.1916	M	60	81	441	4.3	1.08	12.10	19.03	174	75	1.93888	24.7721	+	+		+
75.69	89.3285	81.7899	82.7211	99.2914	91.5808	87.3297	81.7459	84.4456	F	53	65	148	3.8	0.92	12.00	5.37	165	74	1.87155	27.1809		+
75.76	77.8895	83.8729	129.728	147.799	111.451	128.04	73.7316	93.577	M	53	57	315	4.9	1.02	20.60	19.94	174	100	2.25638	33.0295	+	+		+
75.84	37.0625	40.9801	60.4713	71.8202	61.8507	56.3917	41.486	47.8039	F	71	81	307	6.7	1.69	1080.00	2900.69	155	60	1.6182	24.974	+	+
75.94	62.7341	57.3781	69.4367	83.4783	70.029	60.5657	58.9326	59.738	F	76	71	422	5.7	1.12	13.80	8.53	160	64	1.6979	25	+	+		+
76.03	59.9151	58.0738	73.6469	81.6655	74.7614	65.1443	58.4947	61.6407	M	73	88	342	6.4	1.17	<10.50	9.18	167	76	1.90909	27.2509	+	+		+
76.04	78.6932	80.5925	105.447	129.075	98.6468	104.016	71.6608	84.8589	F	57	52	426	3.5	1.00	<9.96	21.57	165	75	1.88425	27.5482	+		+
76.06	42.7803	44.3644	59.3477	64.5836	61.306	57.7612	41.742	48.4621	M	66	108	541	7.6	1.54	41.60	22.97	175	85.5	2.0783	27.9184	+	+		+
76.1	64.7708	67.7316	105.059	119.276	93.0527	90.3507	63.1634	74.3496	M	71	65	343	4.6	1.11	<10.50	17.94	174	85	2.06588	28.075	+	+	+	+
76.17	64.3571	67.7367	83.7192	92.8464	90.4727	83.7897	61.0352	70.6249	M	58	82	343	5.1	1.16	10.60	8.53	168	73	1.87706	25.8645	+	+	+	+
76.18	60.5014	62.7701	75.3238	82.7008	82.0428	79.2384	60.4096	68.5546	M	54	91	426	9.8	1.23	49.30	23.78	169	47	1.55293	16.456	+	+		+
76.18	25.4455	28.4301	44.1944	47.2261	44.3196	43.0734	31.5391	36.4147	M	70	138	383	7.2	2.25	2240.00	2485.00	170	67	1.813	23.1834	+	+		+
76.21	74.308	70.8857	101.185	124.987	85.5281	82.3055	65.7448	73.0989	F	78	51	367	6.4	0.98	23.00	38.41	154	58	1.58714	24.4561		+		+
76.31	67.1495	70.6587	103.283	116.729	95.8571	94.2385	59.1486	72.6799	M	65	67	356	7.8	1.10	15.00	41.32	168	75	1.90246	26.5731	+	+		+
76.35	46.7584	48.6302	73.3262	81.7576	70.6544	57.6692	43.5358	49.6156	M	85	86	496	6.7	1.36	<10.50	19.44	162	72	1.82794	27.4348	+		+	+
76.58	41.3058	39.9045	43.5787	49.5939	48.1138	54.9373	50.5218	52.6371	F	42	118	396	9.3	1.70	799.00	990.40	160	48	1.4963	18.75		+
76.68	79.965	78.5435	85.7589	103.195	95.1073	90.1021	75.2062	81.983	F	53	63	172	4.3	1.00	28.60	166.69	162	65	1.73904	24.7676	+	+		+
76.9	77.8895	79.9134	99.0724	110.783	101.248	101.365	73.7316	85.3677	M	53	72	363	4.6	1.02	107.00	125.14	174	80	2.00238	26.4236	+	+		+
76.91	63.4708	70.6293	91.6862	101.974	98.4923	94.7827	63.1985	75.8334	M	53	77	441	5.7	1.19	<9.96	6.05	172	77	1.95214	26.0276	+	+
76.92	65.8251	69.8079	96.5413	117.972	92.6161	90.3731	58.798	71.2438	F	64	55	350	4.0	1.12	<10.50	22.68	157	51	1.51652	20.6905	+	+		+
76.94	61.3393	71.7177	118.629	134.599	106.127	115.388	59.9431	78.8989	M	56	61	202	8.2	1.21	<10.50	13.75	161	52	1.56787	20.061	+		+	+
76.98	84.4115	82.3531	108.711	122.925	100.528	103.182	73.5232	85.8637	M	60	65	249	4.7	0.94	12.10	23.95	180	79	2.0261	24.3827	+	+		+
77.08	48.1202	46.7093	60.7339	66.4525	61.0891	55.1221	49.5933	52.2118	M	73	104	585	7.3	1.38	472.00	332.27	165	85	2.01125	31.2213		+		+
77.23	58.1984	53.2236	58.9895	69.5369	62.5955	60.6334	55.0665	57.7161	F	61	85	292	4.8	1.24	882.00	406.10	160	71	1.7861	27.7344	+	+		+
77.4	74.103	65.4229	67.5778	80.313	72.6789	69.471	67.2608	68.348	F	59	76	424	5.7	1.04			180	85	2.1023	26.2346				+
77.69	53.7803	56.44	69.713	76.184	75.416	73.445	54.7852	62.7574	M	55	97	416	11.5	1.34	4930.00	2465.48	170	69	1.8384	23.8754	+	+		+
77.97	66.1253	66.1932	77.4402	85.3635	83.6546	79.0251	62.8603	70.0219	M	57	88	296	8.7	1.14	1060.00	1992.40	180	95	2.2293	29.321	+	+	+	+
78.12	68.7681	79.2882	93.8734	102.708	107.842	104.128	73.9378	86.4735	M	33	82	508	5.3	1.19	1110.00	867.22	173	65	1.80581	21.7181
78.26	76.5176	81.3856	110.396	124.192	106.419	113.282	74.081	89.5807	M	51	66	357	3.5	1.04	1330.00	2385.78	183	87	2.14591	25.9787	+	+		+
78.27	63.1197	57.5489	63.2006	68.8267	66.9304	64.4889	59.07	61.6606	M	60	104	297	5.2	1.17	<10.50	12.37	164	69	1.80198	25.6544	+			+
78.33	65.2985	62.7008	78.4833	95.1109	79.9518	68.0062	61.29	64.4737	F	75	64	227	4.9	1.09	37.60	25.64	160	59	1.6507	23.0469	+	+	+	+
78.38	68.2347	71.5976	96.285	108.03	95.715	92.0329	62.075	74.1421	M	61	72	307	7.3	1.10	693.00	682.63	176	80	2.01452	25.8264	+		+	+
78.53	70.4806	75.6258	113.089	128.143	102.545	107.751	64.7697	80.9062	M	59	63	279	3.0	1.08	<10.90	17.96	179	75.5	1.97558	23.5636	+			+
78.6	74.9088	73.2423	93.261	104.719	91.8892	85.455	63.6462	72.9556	M	66	73	341	9.0	1.01	45.10	59.05	170	73	1.8892	25.2595	+			+
78.62	64.5816	67.2041	83.145	92.2847	89.2105	81.7908	60.0973	69.2857	M	60	82	657	7.5	1.15	72.00	103.61	168	73	1.87706	25.8645		+
78.63	88.4088	89.5561	125.15	142.125	110.657	125.202	81.8491	98.9869	M	52	59	277	6.2	0.93	14.10	13.10	175	81	2.02115	26.449	+			+
78.74	59.5825	64.0828	87.6929	98.0477	89.8964	81.0158	53.5689	64.4936	M	66	77	462	7.1	1.20	167.00	195.06	175	75	1.94495	24.4898	+	+	+	+
78.74	66.1026	66.7304	100.326	113.777	89.3545	83.5214	61.8575	71.0753	M	75	67	245	7.4	1.08	3150.00	3979.92	170	70	1.8511	24.2215	+	+	+	+
78.8	97.5568	100.287	129.242	158.594	112.992	140.926	96.5023	114.558	F	42	46	285	6.7	0.89	791.00	417.17	164	75	1.85994	27.8852
78.81	66.6213	66.5471	79.5007	88.0214	84.8201	77.9573	60.9665	68.4229	M	61	85	220	4.2	1.12	2630.00	3713.47	168	65.5	1.78181	23.2072	+			+
78.98	85.9456	84.6494	99.4562	111.161	101.962	102.596	80.126	89.9794	M	52	72	298	6.7	0.95	15.80	12.65	180	79	2.0261	24.3827	+		+	+
79.01	74.9994	67.9571	71.1487	77.9164	76.7984	74.0913	69.7415	71.8506	M	56	95	411	5.0	1.04	516.00	791.66	175	63.5	1.7989	20.7347	+	+		+
79.16	53.5928	59.0958	70.5394	76.1469	79.4118	83.7104	62.4014	71.5021	M	39	102	442	8.9	1.41	385.00	479.18	172	81	2.00294	27.3797	+			+
79.43	70.7484	70.8363	80.6675	96.7944	88.6516	83.9548	67.3506	74.7416	F	55	66	479	6.3	1.09	116.00	157.36	165	67	1.765	24.6097		+		+
79.44	58.0557	63.7708	94.4686	106.231	91.7647	85.6021	52.0585	64.7435	M	67	72	452	6.7	1.22	263.00	130.31	170	82	2.0035	28.3737	+
79.51	78.1683	78.2665	107.99	122.206	99.1256	100.721	68.1446	81.2905	M	62	65	380	6.7	0.99	<10.90	5.21	176	79	2.00182	25.5036	+	+		+
79.61	77.3496	77.4762	95.7396	107.169	97.2009	94.12	70.0999	80.3532	M	58	73	405	4.2	1.01	21.50	35.61	178	90	2.15366	28.4055	+	+		+
79.66	84.9354	79.8815	94.4522	105.898	94.5077	89.6829	72.541	80.2063	M	62	73	244	6.4	0.93	41.60	49.26	171	67	1.81907	22.913		+
80.08	54.6495	68.3995	114.386	128.998	107.773	116.822	57.4957	77.0635	M	51	64	276	6.4	1.34	<10.50	9.17	168	72	1.86436	25.5102		+
80.5	47.982	47.0626	65.2197	71.9985	63.6188	54.218	46.0282	49.7886	M	81	96	322	7.0	1.35	90.40	65.32	170	75	1.9146	25.9516	+			+
80.6	62.2257	57.4069	74.0225	89.7282	72.3127	59.1557	54.4799	56.7216	F	84	66	126	3.9	1.10	78.40	154.28	155	50	1.50605	20.8117	+		+	+
80.6	84.6646	73.8343	79.5902	96.2928	82.8099	72.2376	77.9813	74.9996	F	70	64	224	6.7	0.91	95.10	59.13	160	70	1.7735	27.3438	+	+
80.7	66.2901	40.8705	26.8366	26.3068	28.3681	31.6239	68.7391	43.3187	M	18	270	34	10.3	1.28	43.60	44.63	182	74	1.97474	22.3403
80.86	64.5816	65.7684	79.7679	88.2822	85.418	78.9041	60.0973	68.2284	M	60	85	470	5.8	1.15	<10.50	8.48	176	84	2.06532	27.1178		+	+	+
80.86	56.1364	59.2535	79.5902	96.2928	82.8099	72.2376	57.2282	63.8629	F	70	64	357	5.7	1.24	21.80	31.61	172	71	1.85642	23.9995		+		+
81.02	72.6914	73.9182	104.356	128.435	92.3989	93.9945	61.6615	74.4699	F	67	51	247	4.5	1.03	24.30	36.02	166	65	1.74566	23.5883	+	+		+
81.04	70.4806	74.6683	105.334	118.77	99.9836	101.318	64.7697	79.0225	M	59	67	382	4.0	1.08	432.00	246.25	172	60	1.73624	20.2812	+			+
81.14	96.2919	93.8134	111.199	135.833	104.853	116.809	89.6899	101.469	F	49	51	183	3.2	0.88	4750.00	9978.20	163	66.5	1.76416	25.0292	+	+		+
81.15	99.5882	89.104	113.31	128.809	99.6595	103.075	80.3094	90.2792	M	64	62	370	4.2	0.82	<10.70	12.05	175	74	1.93225	24.1633	+	+	+	+
81.16	58.9295	63.5358	86.3968	96.4988	89.4209	79.9771	53.1262	63.8433	M	66	78	468	4.6	1.21	47.60	27.31	162	75	1.86604	28.578		+		+
81.21	40.1584	38.7321	48.4954	52.0099	49.8035	48.9456	40.1626	44.1213	M	65	129	499	9.2	1.62	320.00	262.17	168	70	1.83896	24.8016	+
81.62	74.6064	67.3179	79.4968	96.5215	80.3518	67.4375	66.5433	66.9874	F	77	63	190	7.4	0.98	37.00	17.35	155	54	1.5426	22.4766	+	+	+	+
81.67	64.0387	63.4465	77.4301	85.7793	81.312	73.4184	57.0732	64.2221	M	65	86	301	4.5	1.14	<10.70	21.28	164	90	2.06868	33.4622	+	+		+
81.74	99.6504	98.8752	99.4504	109.246	112.749	109.467	97.7622	103.284	M	33	78	552	4.3	0.90	16.10	11.62	182	88	2.15254	26.5668	+			+
82.01	57.2728	63.2182	89.3021	99.9148	91.0178	83.0787	52.4705	64.3188	M	65	76	339	7.1	1.24	238.00	352.72	177	82	2.04599	26.1738		+	+	+
82.04	71.1025	71.0296	74.2078	80.1444	84.0837	86.2471	76.5096	81.087	M	36	99	360	5.5	1.15	2560.00	1170.48	172	70	1.86324	23.6614
82.32	93.4606	91.4498	106.371	129.536	103.857	112.401	87.6968	98.524	F	49	53	229	4.5	0.90	<9.96	16.31	155	57	1.59495	23.7253	+			+
82.35	73.4611	76.0235	100.49	112.865	98.8919	98.1537	67.4294	79.9411	M	58	70	372	5.1	1.05	1590.00	1120.46	168	76	1.91516	26.9274				+
82.53	61.4177	69.2562	117.68	134.128	101.012	106.511	55.8082	73.2408	M	64	60	288	6.1	1.18	11.00	6.34	176	78	1.98912	25.1808	+	+		+
82.53	69.0673	70.6931	86.5085	96.3428	92.1338	83.8781	62.6445	71.7227	M	61	79	455	8.2	1.09	1180.00	1585.84	170	59	1.7114	20.4152	+	+	+	+
82.65	52.3935	55.3489	72.7703	80.2236	76.4774	70.2271	49.5141	58.0791	M	64	91	388	5.6	1.33	66.50	112.02	170	84	2.0289	29.0657		+
82.69	82.4692	79.3083	76.591	81.879	87.0051	83.7104	83.0057	83.3565	M	26	102	411	2.8	1.06	987.00	310.36	169	57	1.67993	19.9573
82.69	74.4977	72.3814	102.272	126.171	87.9654	86.3776	68.3006	76.2828	F	74	51	198	5.3	0.99	12.30	35.93	163	50	1.53908	18.8189	+			+
82.72	64.2751	57.8474	64.8698	77.2494	67.6299	62.2561	56.2047	59.0758	F	67	77	343	5.9	1.13	<10.50	8.28	160	65	1.7105	25.3906	+			+
82.84	80.6384	81.6804	114.07	140.756	97.8365	107.372	70.3943	85.0372	F	61	48	218	4.9	0.97	<10.50	12.70	156	68	1.74072	27.9421	+	+	+	+
82.86	75.5513	81.3503	114.386	128.998	107.773	116.822	73.3754	90.1366	M	51	64	338	5.9	1.05	36.50	37.44	168	80	1.96596	28.3447	+			+
82.94	77.1319	76.0813	95.9677	107.716	95.045	90.9285	67.4631	77.4576	M	62	72	386	5.7	1.00	<10.50	14.89	175	75	1.94495	24.4898	+	+		+
83	68.532	72.4887	85.9339	95.0088	95.0326	91.1784	68.1807	78.0201	M	51	82	335	7.6	1.13	<9.96	6.87	165	68	1.79535	24.977	+	+		+
83.13	83.2659	69.4704	65.539	71.2162	71.1299	70.857	77.5322	74.0445	M	53	103	511	5.3	0.97	87.70	75.91	173	85	2.05981	28.4005		+
83.15	38.45	42.2086	56.1912	65.8008	60.5041	60.828	42.1693	49.8086	F	56	90	407	19.0	1.72	442.00	1042.15	158	41	1.39638	16.4237	+	+	+
83.17	91.6063	84.0607	86.1538	95.4764	94.4415	89.0209	82.5597	85.6687	M	54	81	283	2.9	0.90	262.00	474.21	170	74	1.9019	25.6055	+	+		+
83.25	105.901	96.5202	131.825	151.067	107.673	121.943	88.6049	102.634	M	60	55	305	3.7	0.78	33.30	25.75	168	75	1.90246	26.5731	+		+	+
83.29	65.6257	62.1684	82.8298	101.144	79.3142	65.8616	57.2224	61.2388	F	83	60	260	6.0	1.06	<10.70	32.42	158	74	1.82906	29.6427	+		+	+
83.52	85.1338	84.2613	124.503	154.939	97.2007	111.611	70.7212	86.581	F	65	44	321	5.1	0.92	<9.96	14.41	155	60	1.63305	24.974	+	+		+
83.55	76.4251	77.2194	104.624	118.063	98.5887	98.901	67.6064	80.3129	M	61	67	439	5.4	1.01	1160.00	1014.28	170	81.5	1.99715	28.2007	+	+	+	+
83.58	37.8127	36.9537	47.0386	54.7496	48.4796	47.5681	38.0371	42.272	F	66	102	299	9.0	1.69	<10.50	29.73	162	46	1.48282	17.5278	+
83.65	67.7115	71.174	108.636	134.226	92.0183	95.4972	57.4039	71.7053	F	69	49	448	3.7	1.08	745.00	536.06	160	61	1.6601	23.8281		+		+
83.68	72.486	78.6561	105.095	128.166	101.692	108.403	70.4812	85.4227	F	52	53	415	4.3	1.08	21.10	42.28	164	74	1.86548	27.5134	+			+
83.75	41.9112	44.5312	50.638	52.5248	56.3257	58.0848	49.7096	53.5718	M	25	147	418	8.7	1.77	397.00	480.06	175	76	1.95765	24.8163		+
83.8	77.9721	76.9357	86.7549	96.3222	94.5332	87.9834	71.813	79.0801	M	56	80	432	4.8	1.01	43.80	45.42	171	71.5	1.87622	24.452	+	+		+
83.87	73.7141	88.5993	117.363	129.42	122.952	121.978	76.5096	94.036	M	27	70	403	3.3	1.15	<9.96	6.13	183	108	2.41261	32.2494	+
84	68.5159	72.1252	103.941	117.383	97.2133	96.5416	61.15	74.8743	M	63	67	323	7.0	1.09	12.90	7.96	174	72	1.90078	23.7812
84.1	48.7664	63.1704	103.148	115.494	103.876	106.809	52.77	70.6398	M	51	70	442	4.0	1.46	<9.96	10.43	165	82	1.97315	30.1194	+			+
84.11	92.7144	88.1803	95.0853	115.071	100.144	100.261	85.6047	92.3551	F	51	58	213	5.5	0.90	<10.50	16.17	159	52	1.54084	20.5688	+			+
84.17	97.5137	90.6108	82.365	95.8979	94.4364	88.547	93.6021	91.0044	F	24	75	436	4.3	0.94	651.00	563.37	168	54	1.61878	19.1327
84.36	62.9126	73.34	121.045	149.691	100.98	116.172	60.0007	79.1315	F	58	46	395	5.5	1.18	11.50	43.62	167	73	1.87099	26.1752	+	+	+	+
84.37	86.9853	93.2271	139.125	172.607	110.025	141.84	83.0811	104.785	F	49	42	291	4.6	0.95	52.70	90.35	161	97	2.13937	37.4214	+	+
84.42	69.3447	73.6613	104.975	118.413	99.2837	100.102	63.4054	77.6358	M	60	67	314	5.1	1.09	2120.00	2350.40	175	75	1.94495	24.4898	+	+	+
84.69	84.6116	85.6792	103.989	116.324	105.346	109.419	81.3681	93.3316	M	49	70	368	4.1	0.97	88.10	86.93	170	75	1.9146	25.9516	+	+
84.77	71.3331	83.1938	172.948	201.428	121.378	159.97	67.1585	94.6014	M	56	44	346	4.9	1.08	37.00	94.09	170	76	1.9273	26.2976	+	+	+	+
84.93	101.191	93.5632	110.727	135.906	100.313	109.49	87.387	97.1979	F	56	50	220	4.1	0.83	15.60	42.34	170	58	1.6987	20.0692	+	+		+
85.1	111.051	105.45	134.11	152.192	117.894	141.023	103.54	119.409	M	45	57	331	6.3	0.80	101.00	160.27	173	96	2.19951	32.0759	+		+	+
85.36	78.9123	74.2898	72.9453	78.7693	82.4868	85.3846	83.0057	84.1783	M	37	100	483	6.0	1.06	<10.90	7.98	172	80	1.99024	27.0416			+	+
85.38	95.0597	92.8794	125.042	154.776	102.969	121.656	83.3692	98.9377	F	56	45	381	4.1	0.87	24.90	39.76	167	75	1.89639	26.8923	+	+		+
85.41	78.065	76.0295	85.4758	103.252	92.9631	85.158	69.9513	76.8092	F	59	62	579	7.8	1.00	262.00	292.45	171	70.5	1.86352	24.11	+	+		+
85.45	71.3178	80.0066	129.728	147.799	111.451	128.04	68.9965	89.6718	M	53	57	269	6.3	1.09	13.00	10.83	168	66.5	1.79451	23.5615	+	+		+
85.56	77.6574	76.9573	106.768	131.612	92.8538	95.8744	64.8075	77.3376	F	67	50	312	4.5	0.98	999.00	2350.42	163	69	1.77848	25.9701	+	+		+
85.67	50.3967	42.9347	42.9885	49.275	46.2683	49.9598	53.6054	51.7184	F	52	115	319	4.9	1.42	53.00	82.43	158	61	1.66396	24.4352	+	+		+
85.72	98.8305	97.0214	146.937	168.976	115.848	141.386	87.4162	108.036	M	54	51	460	5.5	0.85	1120.00	996.65	173	82	2.02171	27.3982	+			+
85.74	85.0909	78.6611	83.7192	92.8464	90.4727	83.7897	75.3201	79.3295	M	58	82	298	4.4	0.94	<10.70	11.54	175	75	1.94495	24.4898	+	-		+
85.78	84.4541	77.9194	91.7853	111.963	89.885	84.1004	69.034	75.826	F	67	57	255	5.7	0.92	<10.50	19.92	156	47	1.46026	19.313				+
85.94	58.9024	69.0339	113.482	128.536	103.268	109.06	57.0975	74.9535	M	58	63	324	5.0	1.24	<9.96	8.47	170	75	1.9146	25.9516	+			+
86.02	104.216	76.2432	66.0275	72.3011	69.0702	64.5522	84.4278	73.1642	M	64	99	246	8.2	0.78	18.80	13.31	167	58.5	1.68684	20.976	+			+
86.08	73.7146	77.1909	95.8938	116.371	98.4798	98.3915	70.0979	81.8691	F	54	57	300	5.7	1.06	114.00	73.22	166	67	1.77086	24.3141				+
86.12	68.791	75.1051	125.663	143.707	104.623	114.857	61.8928	80.4393	M	62	57	335	5.5	1.09	29.30	14.49	178	80	2.02666	25.2493	+	+		+
86.14	73.9029	76.2814	138.628	174.845	92.7051	110.261	66.6712	83.0965	F	76	39	215	6.1	0.99	<9.96	29.14	161	61	1.68217	23.533	+		+	+
86.28	77.9721	79.0255	99.5653	111.606	99.7081	99.1362	71.813	83.2911	M	56	71	442	9.3	1.01	94.20	87.76	171	75	1.92067	25.6489	+	+		+
86.3	87.4519	91.5085	97.407	106.969	111.375	108.082	88.8747	97.5417	M	34	79	409	5.0	0.99	78.10	31.23	165	72	1.84615	26.4463		+
86.31	75.3614	78.364	105.076	128.674	97.9563	102.768	68.7387	82.3773	F	58	52	261	6.7	1.03	<9.96	17.29	165	71	1.83345	26.079	+	+		+
86.39	58.2889	65.9975	104.675	128.781	93.0503	95.1361	52.6907	67.8198	F	66	51	296	6.4	1.22	<10.50	34.07	163	58	1.63988	21.83	+			+
86.45	49.4644	51.9649	66.3528	72.4574	70.6753	67.8831	49.6108	57.3261	M	59	100	434	14.6	1.41	11.40	8.58	173	60	1.74231	20.0474	+	+
86.47	103.661	98.3613	137.557	157.468	113.158	133.531	90.6143	107.964	M	54	54	299	4.9	0.82	122.00	131.24	178	89	2.14096	28.0899	+	+		+
86.52	66.1535	65.1704	73.2333	87.2259	80.362	77.8933	64.612	70.6337	F	54	72	334	6.0	1.15	133.00	167.09	162	62	1.68442	23.6244		+
86.61	69.2221	66.4946	87.8449	98.7584	84.7095	73.7171	63.4658	68.2085	M	76	75	287	6.0	1.04	37.60	319.66	160	52	1.5618	20.3125	+			+
86.67	61.15	73.9171	92.5695	101.183	106.273	102.873	67.6815	81.6467	M	33	83	341	2.7	1.30	<10.50	22.92	185	64	1.86595	18.6998
86.7	63.8832	67.307	82.8483	91.7532	89.785	83.7856	61.2485	70.7661	M	57	83	407	6.1	1.17	183.00	225.86	159	62	1.68273	24.5243	+	-		+
86.79	27.6753	29.0557	37.9305	39.654	40.2265	44.4995	34.1344	38.6338	M	52	166	312	6.2	2.23	3550.00	6559.70	160	55	1.5999	21.4844	+	+		+
87.01	45.972	49.0084	67.5775	74.2888	69.702	63.4312	43.2753	51.4496	M	68	96	361	6.8	1.45	495.00	358.51	170	57	1.686	19.7232		+		+
87.07	81.2874	80.1053	101.819	114.536	98.7821	98.3813	72.1147	83.2247	M	59	69	380	5.4	0.97	55.70	31.19	180	83	2.0769	25.6173	+	+		+
87.2	69.1357	71.6214	108.319	133.881	91.3742	94.3512	66.9462	78.3206	F	70	49	373	4.7	1.06	12.50	11.68	159	66	1.71724	26.1066		+
87.26	54.7951	69.7094	105.05	117.01	109.242	115.982	61.939	80.7529	M	43	71	399	5.2	1.37	1100.00	761.62	173	66.5	1.82486	22.2193	+	+		+
87.39	69.9409	66.8384	77.6741	86.0177	81.8852	74.3101	61.5455	67.3282	M	64	86	343	10.3	1.07	522.00	457.69	169	75	1.90853	26.2596	+	+
87.52	88.7156	83.2303	104.279	117.72	97.8986	97.7142	74.959	84.8372	M	62	67	222	5.8	0.90	<10.90	15.66	175	69	1.86875	22.5306	+	+		+
87.59	85.6351	86.9952	101.963	113.627	106.351	110.303	84.3691	95.6088	M	46	72	411	5.5	0.97	230.00	399.06	168	69	1.82626	24.4473	+	+		+
87.78	76.3708	62.0859	66.8923	80.291	66.7714	57.5011	67.1144	61.937	F	78	73	257	4.9	0.96	653.00	1360.11	158	45	1.44678	18.026
87.85	87.5561	84.8052	109.462	123.673	101.95	105.704	76.9575	89.0687	M	58	65	414	5.5	0.92	<9.96	35.53	170	70	1.8511	24.2215	+			+
87.89	102.897	113.748	167.994	189.359	140.894	164.201	97.7622	122.557	M	25	52	434	3.1	0.90	15.80	23.82	175	101	2.27515	32.9796	+
88.01	71.9658	71.6033	118.179	135.622	94.1485	95.3239	65.351	77.5418	M	76	58	220	5.9	1.01	<10.90	12.86	165	60	1.69375	22.0386	+	+		+
88.01	72.0036	72.9729	95.6565	107.408	94.3797	89.8373	63.4796	74.3928	M	63	72	363	4.4	1.05	12.30	10.26	175	80	2.00845	26.1224	+	-		+
88.06	54.8781	65.6076	110.674	125.3	101.171	104.795	53.163	70.5403	M	60	64	353	4.0	1.30	46.00	30.86	165	60	1.69375	22.0386	+	-		+
88.09	104.495	89.3886	83.0415	99.6306	92.2264	88.3904	92.8289	90.5553	F	52	65	254	3.3	0.82	16.40	25.07	157	61	1.64252	24.7475		+		+
88.36	114.128	112.768	129.732	144.635	125.715	135.531	107.3	119.775	M	30	63	380	6.3	0.82	<10.50	6.78	180	105	2.3563	32.4074		+
88.52	107.713	97.429	126.934	144.988	106.852	119.093	92.0411	103.834	M	59	57	468	4.9	0.76	22.30	27.20	171	76	1.93337	25.9909	+	+		+
88.7	69.9178	75.0704	116.587	132.554	102.464	108.629	63.2245	79.9287	M	61	61	332	5.0	1.08	36.90	30.42	162	68	1.77714	25.9107	+	+		+
89.06	67.9688	62.6668	70.5282	84.3786	74.3862	68.2066	59.6913	63.6654	F	65	72	275	5.6	1.09	58.30	92.81	160	74.3	1.82768	29.0234	+	+	+	+
89.08	41.3652	42.8437	57.7029	68.1978	59.592	55.7199	39.9676	46.5472	F	68	85	344	4.5	1.57	30.40	37.18	158	65	1.69878	26.0375				+
89.09	58.6349	59.5398	76.8135	92.7049	79.7857	70.0486	59.1358	64.1313	F	70	66	275	4.9	1.20	<9.96	23.29	156	49	1.49942	20.1348	+		+	+
89.14	105.799	100.939	101.666	112.339	111.407	113.846	103.513	108.434	M	37	75	699	5.1	0.85	787.00	287.55	160	69	1.7777	26.9531
89.22	105.787	97.433	119.962	135.932	108.388	119.644	92.8472	104.556	M	53	61	418	7.0	0.81	148.00	119.24	182	83	2.08904	25.0574				+
89.37	90.0418	81.5853	87.8828	106.565	91.9214	84.8666	75.8012	80.0782	F	62	60	282	4.8	0.89	22.90	22.56	173	63	1.78041	21.0498				+
89.4	102.051	97.604	114.736	128.913	110.917	122.182	96.2801	107.696	M	46	65	376	4.8	0.85	42.50	36.14	166	70	1.82682	25.4028	+	+	+	+
89.44	84.0739	80.0405	93.5502	113.859	93.7545	90.4183	72.641	80.5605	F	61	57	247	7.1	0.94	<10.70	11.75	156	56	1.58832	23.0112	+
89.47	60.7886	60.0271	71.6623	78.7741	76.08	71.2513	56.9021	63.2733	M	61	93	416	5.1	1.20	363.00	651.16	168	66	1.78816	23.3844	+	+
89.69	83.9744	73.9353	65.8862	76.2732	75.1371	76.3336	85.4233	80.6231	F	31	87	306	5.4	1.03	2780.00	1615.41	169	78	1.92704	27.31
89.72	97.2156	85.1994	99.5275	112.261	94.0423	90.4089	77.449	83.4287	M	66	69	355	8.3	0.83	35.60	26.94	175	80	2.00845	26.1224	+		+	+
89.76	82.2552	77.1086	103.522	117.348	93.1225	90.0625	76.3042	82.6145	M	70	66	333	5.5	0.93	176.00	428.81	172	62	1.76164	20.9573	+	+	+	+
89.77	100.396	89.3676	88.6757	98.4679	96.7775	91.2746	88.4569	89.8436	M	54	79	408	5.2	0.84	<9.96	9.17	176	68	1.86212	21.9525	+			+
89.84	104.117	99.2622	106.071	118.011	110.788	118.817	102.271	109.925	M	41	71	452	5.1	0.85	12.60	5.16	176	89	2.12882	28.7319	+	-		+
89.99	52.2086	59.1812	103.897	118.112	90.4744	86.0913	51.7877	64.6722	M	75	65	460	4.3	1.29	<9.96	15.05	163	58	1.65621	21.83	+			+
89.99	43.8514	50.3069	61.8607	65.5974	69.7192	71.7518	52.3726	60.5494	M	31	119	475	6.6	1.68	37.50	89.35	175	76	1.95765	24.8163
90.16	118.702	110.864	134.11	152.192	117.894	141.023	118.331	128.685	M	45	57	213	4.5	0.70	<10.50	19.01	178	72	1.92506	22.7244	+			+
90.17	99.1899	91.7612	138.374	159.59	106.381	121.423	79.3457	95.9749	M	65	52	331	7.8	0.82	22.10	10.06	176	79	2.00182	25.5036	+	+		+
90.18	93.4081	83.9549	119.483	136.941	96.8315	100.04	82.4644	90.4059	M	72	58	234	4.3	0.84	<10.50	11.54	165	57	1.65565	20.9366				+
90.25	105.734	96.4187	125.703	156.255	99.2709	115.727	87.6144	99.7274	F	62	44	190	4.8	0.77	<10.50	16.60	160	59	1.6349	23.0469	+			+
90.28	130.056	122.387	112.737	123.417	122.735	115.385	127.516	121.147	M	24	74	273	2.3	0.69	<9.96	16.51	180	64	1.8356	19.7531	+
90.35	119.751	120.917	127.568	151.434	128.528	122.982	107.3	114.607	F	18	54	178	4.7	0.82	82.40	19.78	165	48	1.5256	17.6309	+			+
90.36	124.148	115.567	162.074	187.521	120.647	155.282	125.344	138.716	M	53	47	293	6.1	0.60	75.60	50.58	169	67.5	1.81328	23.6336	+	+	+	+
90.45	71.963	75.0041	99.9077	122.076	95.6899	96.6007	65.1999	77.8533	F	60	54	197	4.4	1.06	11.30	8.63	160	71	1.8031	27.7344	+			+
90.73	102.86	92.5622	109.187	134.238	97.5338	104.329	85.3233	93.8737	F	60	50	270	4.3	0.81	<9.96	23.67	162	70	1.80254	26.6728	+	+		+
90.84	91.9742	87.8619	102.346	114.701	102.427	104.261	83.5625	92.7712	M	53	70	351	4.0	0.90	<10.90	14.89	170	68	1.8257	23.5294	+			+
90.93	101.604	89.7358	98.5161	110.568	97.6288	95.61	85.3064	90.1648	M	59	71	162	6.7	0.82	<10.70	7.53	176	72.5	1.91927	23.4052	+	+		+
90.93	79.1139	82.96	123.725	153.336	100.822	117.329	70.6578	88.1999	F	59	45	205	7.7	0.99	112.00	237.36	161	68	1.75416	26.2336	+
90.98	69.3375	74.9571	103.155	126.077	98.1819	102.053	65.1462	79.5264	F	57	53	348	6.0	1.10	<9.96	10.52	160	62	1.6888	24.2188	+
91.18	98.1355	81.5898	102.807	117.019	87.9676	82.0327	81.6112	81.8214	M	79	65	290	5.9	0.78	<10.70	20.05	175	60	1.75445	19.5918	+	+		+
91.36	90.8526	79.364	102.082	115.908	89.9085	84.7869	78.5955	81.5739	M	75	66	327	6.5	0.85	<9.96	9.49	161	58	1.64407	22.3757	+			+
91.49	95.2387	92.8526	111.763	125.547	108.685	117.46	89.7592	101.758	M	48	66	413	5.4	0.89	26.20	10.72	190	82	2.1249	22.7147	+		+	+
91.49	78.065	76.2235	87.0959	96.9194	93.4374	85.928	69.9513	77.1208	M	59	79	393	6.8	1.00	<10.90	37.02	169	74	1.89583	25.9095	+	+	+	+
91.71	100.881	98.4362	121.708	137.192	113.889	129.65	96.3163	110.525	M	45	62	313	6.8	0.86	13.10	9.08	163	78	1.91021	29.3575	+			+
91.75	87.4609	73.3518	77.5157	93.761	79.5773	68.5963	77.7714	72.8963	F	73	65	274	5.5	0.88	<10.50	11.41	160	62	1.6727	24.2188		+	+
92.08	107.994	92.2136	91.9995	111.772	94.009	89.9386	92.1491	91.0304	F	60	58	175	5.1	0.75	11.90	11.41	160	60	1.6634	23.4375	+	-		+
92.25	86.8803	105.324	242.383	285.026	150.262	243.956	89.7816	131.257	M	39	35	270	4.1	0.98	<9.96	21.80	173	67	1.83121	22.3863	+	+	+	+
92.33	92.0992	87.4416	90.4421	100.196	100.237	96.9538	86.7331	91.5591	M	49	79	349	4.9	0.91	110.00	74.96	180	75	1.9753	23.1481	+
92.62	55.0152	53.6791	57.3584	66.5308	64.1621	69.7053	62.6912	66.0125	F	42	93	476	9.2	1.37	1100.00	1007.97	150	51	1.4755	22.6667
92.68	76.7723	80.5979	92.9659	111.982	102.136	101.714	77.0057	87.652	F	47	60	291	5.6	1.05	191.00	235.20	160	85	1.9625	33.2031
92.83	98.5129	102.181	105.216	114.813	119.267	109.467	94.6086	101.497	M	25	78	327	4.1	0.93	<10.50	3.69	165	63	1.73185	23.1405
92.91	117.988	113.843	153.891	176.008	125.154	161.466	117.856	136.257	M	43	51	271	5.5	0.72	<10.50	12.24	177	76	1.96979	24.2587	+
93	93.802	80.3984	112.551	140.389	84.7166	85.9065	74.8836	80.0172	F	83	46	217	6.7	0.81	26.10	63.84	146	48	1.42602	22.5183	+	+		+
93.2	106.688	104.711	183.155	214.018	124.593	169.623	91.7651	119.099	M	55	42	361	3.9	0.80	62.70	86.93	176	75	1.95102	24.2123	+	+	+	+
93.24	87.8121	80.6132	107.701	133.207	90.0994	92.1004	78.716	84.8838	F	72	49	180	6.2	0.88	<10.50	25.38	163	63	1.70288	23.7118	+	+
93.47	72.1816	69.0442	70.6253	76.3914	79.2422	83.5248	77.6162	80.4622	M	41	101	505	5.3	1.12	287.00	164.82	172	75	1.92674	25.3515		+
93.59	106.276	91.6857	100.757	123.489	93.4708	93.7834	87.8049	90.6958	F	64	53	269	2.8	0.75	34.30	42.33	154	46	1.44918	19.3962	+	+		+
93.64	80.8785	90.6424	112.118	135.14	114.864	122.982	83.7962	99.6761	F	34	54	424	4.4	1.05	561.00	296.66	166	84	1.98506	30.4834
93.8	86.3081	84.266	105.076	128.674	97.9563	102.768	76.13	87.4657	F	58	52	293	4.9	0.93	16.60	7.97	160	52	1.5618	20.3125	+	+		+
93.81	80.9323	85.4819	113.304	138.691	104.632	117.716	77.98	93.8137	F	50	50	445	7.3	1.00	153.00	162.05	150	54	1.5133	24	+			+
93.95	75.2491	79.5327	104.463	117.155	103.761	107.057	72.4949	86.4494	M	52	69	266	3.8	1.05	27.10	43.49	175	75	1.94495	24.4898	+	+		+
94.26	83.5678	98.8351	243.804	316.703	116.644	211.192	73.6329	109.195	F	59	25	328	4.2	0.95	<10.50	25.85	156	56.5	1.57996	23.2166	+	+
94.27	96.6371	97.544	110.092	122.322	114.611	121.978	96.6879	107.87	M	37	70	433	5.0	0.91	<10.50	11.03	145	103	2.11845	48.9893		+
94.46	60.1881	67.5485	94.2482	105.385	96.6589	92.8481	58.0335	71.4242	M	58	74	384	5.3	1.22	35.80	97.01	168	70	1.83896	24.8016	+	+	+	+
94.46	99.1961	92.5832	112.932	138.896	100.111	110.384	85.3105	96.241	F	57	49	440	6.6	0.84	29.60	20.51	166	86	2.03002	31.2092	+	+
94.51	82.4693	87.2954	123.758	152.646	105.327	124.899	77.6731	95.7813	F	52	46	341	3.4	0.98	38.40	78.78	162	74	1.85334	28.1969	+	+		+
94.57	83.4107	84.2617	116.423	131.925	105.42	113.527	75.5533	90.7269	M	56	62	258	4.8	0.96	588.00	303.96	169	74	1.89583	25.9095	+	+		+
94.64	67.1931	70.7358	129.034	148.833	98.3264	104.887	63.194	78.8695	M	74	54	321	2.7	1.07	28.50	35.89	167	69	1.82019	24.7409	+	+		+
94.64	52.0132	63.7023	97.1527	118.169	97.5331	97.7593	52.9425	68.6869	F	56	56	490	7.1	1.37	1110.00	1016.71	170	78	1.9527	26.9896	+	+		+
94.8	89.7888	83.3615	92.3139	112.109	94.6717	91.031	77.7236	83.8526	F	59	58	162	8.5	0.90	<10.70	6.90	150	60	1.6027	26.6667	+			+
95.01	104.018	106.436	114.483	125.845	122.393	118.59	98.8607	107.83	M	26	72	329	4.0	0.89	1330.00	530.14	174	71	1.88808	23.4509
95.02	75.8149	75.4548	98.8173	111.207	95.4788	92.4041	65.9936	76.9971	M	63	70	337	6.6	1.01	19.20	16.79	169	71	1.85773	24.8591	+			+
95.14	101.604	91.6847	111.052	125.677	101.884	106.067	85.3064	94.5608	M	59	64	287	3.9	0.82	<10.70	25.81	165	64	1.74455	23.5078	+
95.28	97.4148	93.2509	90.2149	98.6544	103.284	101.648	96.6879	99.1061	M	35	84	327	7.4	0.91	1510.00	889.77	172	73	1.90134	24.6755		+
95.29	69.8955	69.3309	79.0393	87.1312	86.0185	81.8869	66.7383	73.5406	M	55	87	423	5.7	1.10	<9.96	9.47	180	64	1.8356	19.7531	+			+
95.39	77.1957	79.6926	97.8856	109.285	101.385	101.191	73.9026	85.4202	M	52	73	359	3.8	1.03	<9.96	9.65	170	76	1.9273	26.2976	+			+
95.43	99.9944	102.064	167.725	211.732	110.363	158.315	87.3954	112.62	F	55	35	318	3.5	0.84	39.60	252.44	160	70	1.7904	27.3438	+			+
95.44	76.4221	71.088	71.7571	77.9771	79.9072	82.0235	78.1434	80.0365	M	45	98	375	7.1	1.06	78.70	81.56	175	78	1.98305	25.4694	+	+		+
95.52	77.4417	89.812	196.212	251.392	109.932	171.795	68.2825	97.7233	F	61	30	296	3.6	1.00	11.20	26.83	160	63	1.7015	24.6094	+	+	+	+
95.62	80.3159	77.39	91.3892	111.118	92.6975	87.793	69.5496	77.6137	F	62	58	261	6.2	0.97	214.00	173.59	155	50	1.4922	20.8117				+
95.62	46.2064	51.3678	76.8845	93.0875	77.9179	66.1564	46.8117	54.8277	F	76	65	263	4.6	1.41	<9.96	41.23	150	59	1.59	26.2222	+			+
95.7	84.5957	81.7505	105.668	129.858	95.032	98.6449	71.6705	83.0216	F	63	51	247	5.6	0.93	<9.96	10.06	160	58	1.638	22.6562	+	+		+
95.75	112.305	108.442	109.449	120.592	118.329	116.965	106.007	111.217	M	30	73	263	6.3	0.83	12.20	5.40	173	72	1.89471	24.0569	+
95.89	82.7448	87.2335	151.663	175.271	114.505	140.22	73.7509	96.6612	M	58	49	278	3.3	0.96	<10.50	14.09	180	82	2.0642	25.3086	+			+
96.05	115.238	108.568	147.494	184.669	106.689	140.372	106.663	121.218	F	56	39	219	3.4	0.68	<10.50	19.90	163	62	1.69028	23.3355		+		+
96.19	94.2128	93.0609	114.236	128.418	110.14	120.716	89.84	103.014	M	47	65	282	9.0	0.90	207.00	83.92	177	73	1.93169	23.3011	+		+
96.22	89.1929	86.6278	113.883	128.937	103.996	110.384	78.7481	91.9203	M	57	63	366	4.9	0.91	89.40	97.20	171	68	1.83177	23.255	+	+	+	+
96.24	50.9482	59.9488	123.063	141.624	95.5162	98.7283	50.3851	66.7202	M	76	56	236	5.6	1.31	92.60	120.28	165	57	1.65565	20.9366	+		+	+
96.28	81.2874	78.0979	88.3857	98.455	93.9279	87.0296	72.1147	78.8732	M	59	78	385	6.0	0.97	11.20	7.06	168	72	1.86436	25.5102	+			+
96.47	66.9252	62.9829	68.3445	74.5337	74.0966	72.8353	65.1787	68.7946	M	54	99	209	5.4	1.14	1000.00	1266.00	181	87	2.13377	26.556	+	+
96.49	73.4611	71.2276	79.8025	95.8786	86.8029	80.9685	67.4294	73.5813	F	58	66	322	6.7	1.05	<10.50	17.10	164	61	1.68354	22.68	+			+
96.6	94.1599	85.7634	125.135	143.724	99.6281	106.145	84.4797	94.0812	M	70	56	188	3.3	0.84	229.00	407.89	175	76	1.95765	24.8163	+			+
96.75	112.285	104.009	122.924	138.887	113.053	128.632	105.008	115.625	M	47	61	245	6.0	0.77	73.60	78.47	173	77	1.95821	25.7276	+	+	+	+
97.12	92.5088	80.9322	80.9396	97.4035	87.8011	81.2276	79.4901	80.3495	F	59	65	301	5.5	0.88	97.90	60.22	165	59	1.6642	21.6713
97.57	79.2293	81.3737	119.418	147.915	98.1825	110.696	68.8399	84.8888	F	62	46	277	6.4	0.98	63.90	100.59	150	53	1.5007	23.5556	+	+	+	+
97.72	93.3549	93.1745	105.553	117.503	110.012	117.391	93.3554	104.003	M	42	71	249	6.1	0.92	25.80	35.96	163	70	1.80861	26.3465	+			+
97.73	65.5389	78.6715	126.402	142.857	115.435	133.972	69.6067	91.6142	M	45	60	435	7.0	1.19	42.50	204.11	165	62	1.71915	22.7732	+	+		+
97.75	92.2917	79.6441	95.483	117.296	86.1201	80.5999	79.5311	80.0619	F	75	54	198	5.1	0.84	9.96	22.77	155	53	1.54415	22.0604	+	+		+
97.79	97.228	89.7463	120.76	137.72	103.151	110.964	80.3132	93.1827	M	62	59	284	5.1	0.84	98.20	167.20	175	56	1.70365	18.2857		+		+
98.26	60.4299	57.8675	65.0791	77.0405	70.3368	68.4662	58.7384	63.2303	F	57	79	477	9.3	1.22	24.60	63.99	160	50	1.5215	19.5312	+			+
98.29	86.3081	85.0897	109.941	135.055	98.9137	106.878	76.13	88.9211	F	58	50	331	7.2	0.93	21.50	27.29	159	63	1.67944	24.9199	+			+
98.56	38.3073	44.3734	55.8605	58.8173	62.6515	65.6805	47.3043	54.998	M	31	130	598	7.1	1.86	2180.00	2609.66	173	73	1.90741	24.3911	+	+
98.59	108.412	99.6882	120.902	136.872	109.921	122.568	96.3053	107.861	M	51	61	369	6.0	0.80	42.20	17.56	173	87	2.08521	29.0688	+	+		+
98.62	83.9361	83.5176	96.7413	107.84	101.531	101.036	79.427	88.9376	M	51	74	353	4.4	0.97	13.20	15.15	180	71	1.9245	21.9136	+
98.71	89.4296	83.5015	95.8015	116.718	94.8307	93.1507	76.7909	84.1834	F	60	56	305	4.5	0.90	19.00	35.75	158	63.5	1.67988	25.4366		+
99.18	118.266	110.569	120.788	135.344	117.252	133.413	118.9	125.739	M	39	64	243	5.7	0.74	62.80	63.94	168	66	1.78816	23.3844	+	-		-
99.27	117.322	107.667	111.489	124.469	112.771	124.059	117.473	120.676	M	41	68	386	6.6	0.74	37.60	17.13	169	82	1.99743	28.7105	+	-		+
99.36	64.9156	75.0169	119.962	135.932	108.388	119.644	64.2788	83.6282	M	53	61	420	6.4	1.17	17.90	46.85	176	84	2.06532	27.1178	+	+		+
99.4	51.2737	61.1409	95.9677	107.716	95.045	90.9285	49.6052	64.1914	M	62	72	319	5.9	1.36	14.40	10.34	158	57	1.61316	22.8329	+			+
99.6	75.3006	77.2786	95.2698	106.392	98.7175	96.2725	70.5886	81.4538	M	55	74	310	4.5	1.04	201.00	424.25	175	73	1.91955	23.8367	+	+	+	+
99.99	85.4326	91.6338	156.17	196.44	107.334	146.185	76.2349	100.21	F	57	37	331	4.4	0.94	41.90	71.91	166	55.5	1.64267	20.1408	+		+	+
100.15	125.697	112.442	120.725	148.648	104.767	122.242	129.016	125.538	F	52	47	285	2.6	0.59	<10.70	35.22	159	65	1.72083	25.711	+	+		+
100.25	105.055	95.9533	125.703	156.255	99.2709	115.727	86.4912	98.9957	F	62	44	281	3.6	0.78	36.60	34.26	150	82	1.8821	36.4444	+	+		+
100.32	113.77	108.195	132.974	164.197	110.302	138.701	107.808	121.319	F	47	44	316	3.8	0.75	30.00	19.26	170	86	2.0337	29.7578	+	+
100.33	74.1628	78.1902	125.663	143.707	104.623	114.857	65.4982	83.4234	M	62	57	409	5.3	1.03	25.10	14.89	178	80	2.02666	25.2493	+	+	+
100.45	50.1704	62.061	119.607	136.56	101	107.017	47.4916	65.7879	M	65	59	162	3.7	1.37	97.60	132.68	174	60	1.74838	19.8177	+			+
100.46	83.9744	90.4361	97.8205	107.078	112.682	106.731	85.4233	94.8957	M	31	80	343	4.3	1.03	202.00	76.40	178	76	1.97586	23.9869
100.49	107.182	89.5	82.9797	99.8998	90.7281	84.5129	91.8728	88.0393	F	57	64	375	5.5	0.78	211.00	308.47	152	48	1.44942	20.7756		+		+
100.74	53.3472	61.3931	86.2224	104.414	91.5454	83.4753	51.1084	63.3998	F	62	61	194	6.2	1.32	115.00	186.06	161	44	1.46627	16.9747	+	+		+
101.22	111.475	93.5467	104.133	117.958	94.44	92.2635	95.0745	93.6479	M	68	66	242	4.3	0.66	<10.70	16.52	179	65	1.84223	20.2865	+	+		+
101.25	64.7027	73.0681	99.849	111.548	102.68	103.842	65.2917	80.1735	M	51	72	298	5.5	1.18	283.00	172.36	176	90	2.14152	29.0548	+	+
101.29	66.8889	67.9821	81.9901	90.9146	87.9127	80.8054	61.707	69.9765	M	60	83	453	6.3	1.12	854.00	1008.39	175	77	1.97035	25.1429	+	+	+	+
101.51	103.688	89.3548	87.3976	105.668	94.1541	87.6053	87.4085	87.5068	F	58	61	235	8.8	0.81	63.40	64.70	160	70	1.7904	27.3438	+
101.63	113.259	115.04	122.71	134.192	128.398	120.26	103.513	111.26	M	20	71	395	4.1	0.85	6040.00	2726.78	173	71	1.88201	23.7228
101.99	87.0736	81.4837	96.8504	118.305	93.269	91.4707	73.2457	81.3499	F	63	55	289	5.9	0.91	263.00	333.77	147	45	1.38232	20.8247		+	+	+
102.14	102.86	96.6524	133.522	166.461	101.844	124.201	85.3233	101.155	F	60	42	236	6.3	0.81	<9.96	25.80	167	49	1.56619	17.5697	+
102.24	73.5707	73.8893	98.5019	110.894	94.8105	91.2953	63.9356	75.2044	M	64	70	335	7.4	1.03	30.30	43.53	160	61	1.6761	23.8281	+	+		+
102.28	78.3785	77.3785	91.3918	101.974	95.6052	90.4047	70.8009	79.4108	M	58	76	334	7.2	1.00	<9.96	9.05	175	59	1.74175	19.2653	+			+
102.34	130.498	119.974	151.983	190.684	107.378	144.066	136.851	140.366	F	56	38	292	7.3	0.53	18.40	11.32	165	57	1.639	20.9366	+			+
102.37	85.6018	83.5815	95.9889	107.1	100.114	98.6253	79.1645	87.8298	M	53	74	470	6.0	0.95	65.40	52.21	173	83	2.03441	27.7323	+		+	+
102.38	123.611	106.429	98.6681	110.055	102.82	103.664	125.774	113.653	M	50	73	179	8.8	0.62	14.30	7.68	168	67.5	1.80721	23.9158	+			+
102.86	101.191	93.1049	108.225	132.625	99.8218	107.344	87.387	96.3427	F	56	51	275	5.3	0.83	<10.50	13.36	159	66	1.71724	26.1066		+
103.06	77.9721	77.4604	88.0224	106.333	95.4862	89.7463	71.813	79.7844	F	56	61	349	7.0	1.01	15.00	11.29	161	59	1.64076	22.7615			+
103.12	121.657	109.272	136.546	156.446	111.579	130.346	118.904	124.362	M	56	54	300	3.1	0.61	<9.96	20.81	165	56	1.64295	20.5693	+
103.18	89.3229	78.403	82.0628	91.2248	86.7387	77.935	73.9929	75.9128	M	64	82	308	5.7	0.89	28.00	12.73	155	73	1.79815	30.385	+	+
103.24	74.0523	78.5426	112.235	126.857	104.054	109.979	69.0773	84.8567	M	56	64	274	5.0	1.05	<9.96	12.61	167	60	1.70589	21.5139	+			+
103.24	71.963	75.1376	104.975	118.413	99.2837	100.102	65.1999	78.9663	M	60	67	217	6.1	1.06	<9.96	9.32	167	60	1.70589	21.5139	+			+
103.27	78.3785	79.6512	102.791	125.685	97.4946	100.829	70.8009	83.188	F	58	53	191	7.2	1.00	17.90	11.16	164	46	1.49454	17.1029				+
103.38	93.5479	90.3059	123.303	152.876	100.116	115.921	79.4389	94.2735	F	60	45	419	4.5	0.87	16.30	32.91	164	55	1.62418	20.4491	+
103.46	34.409	36.58	48.2542	51.4407	51.1309	52.9223	38.7867	44.7651	M	56	133	343	8.6	1.87	2020.00	2141.27	162	61	1.68824	23.2434	+	+		+
103.8	84.4541	81.3121	111.918	138.412	93.7986	99.8692	69.034	81.637	F	67	48	271	4.1	0.92	<10.90	18.27	157	54	1.55432	21.9076	+			+
103.89	104.284	117.178	168.323	187.398	144.623	155.245	96.6879	119.161	M	18	55	266	4.3	0.91	52.40	31.35	170	100	2.2321	34.6021	+
104.12	122.321	117.199	125.421	152.355	117.666	135.531	122.203	128.522	F	34	49	239	3.1	0.72	23.70	29.94	165	54	1.6012	19.8347
104.13	61.1609	74.9055	132.754	164.776	105.61	130.426	60.9047	83.0348	F	54	43	217	6.1	1.22	19.50	110.10	160	56	1.6126	21.875	+	+		+
104.26	86.6547	85.0215	111.832	126.455	103.325	108.66	77.0546	90.1678	M	57	64	391	4.8	0.93	84.60	111.01	160	65	1.7269	25.3906	+			+
105.04	77.27	90.1558	120.49	145.793	117.326	130.216	80.7211	99.6618	F	33	51	704	5.8	1.09	250.00	338.61	158	95	2.07678	38.0548	+
105.12	76.2115	81.1779	107.431	131.214	102.173	110.488	73.192	88.0535	F	52	52	197	5.6	1.04	10.50	15.45	163	82.5	1.96736	31.0512	+			+
105.45	110.077	110.112	130.828	159.564	118.056	141.298	106.007	121.135	F	35	47	260	3.6	0.83	1560.00	1069.56	158	53	1.54758	21.2306
105.51	116.71	107.649	120.028	135.052	113.94	129.142	114.847	121.575	M	44	63	327	4.0	0.73	14.00	21.25	168	66	1.78816	23.3844	+			+
105.53	75.7346	76.079	96.6086	108.35	96.3898	93.1507	67.7567	78.4499	M	60	72	276	6.7	1.02	<10.50	18.73	160	48	1.511	18.75	+			+
105.71	109.724	98.6617	102.73	114.728	105.472	109.188	99.8571	104.315	M	48	71	313	4.2	0.80	391.00	288.17	170	70	1.8511	24.2215	+
106.22	76.8234	79.8803	130.526	149.753	105.427	117.605	66.6536	85.0848	M	63	55	375	4.8	1.00	<10.50	8.95	182	65	1.86044	19.6232	+			+
106.38	94.9952	86.6309	97.8144	119.343	95.2554	94.8443	80.3626	87.005	F	60	55	286	4.1	0.86	<10.90	11.12	160	60	1.6475	23.4375	+			+
106.53	96.3908	85.2935	80.1944	87.8199	89.7771	90.318	93.0697	91.6732	M	45	89	407	6.6	0.89	245.00	174.33	169	86	2.04823	30.111	+	+		+
106.7	113.102	107.554	123.048	150.48	111.806	135.054	108.718	120.463	F	42	48	307	4.0	0.79	60.90	35.12	164	72	1.82214	26.7698
106.84	85.7168	79.2354	75.7995	89.384	86.3825	89.7436	88.8747	89.3071	F	39	74	309	6.3	0.99	1430.00	1141.23	158	57.5	1.60428	23.0332
106.98	86.1286	85.6887	96.4339	107.225	103.122	103.365	83.2143	92.2015	M	48	75	409	4.5	0.96	41.10	29.43	174	92.9	2.16621	30.6844
107.14	77.9721	82.2042	116.068	142.927	101.334	114.053	71.813	88.1332	F	56	48	248	5.1	1.01	<10.50	7.59	162	55	1.59622	20.9572	+			+
107.14	77.9721	82.2042	116.068	142.927	101.334	114.053	71.813	88.1332	F	56	48	248	5.1	1.01	<10.50	7.59	162	55	1.59622	20.9572	+			+
107.26	82.1175	69.857	76.4432	85.0295	77.4175	66.6341	73.4973	69.8977	M	74	85	361	4.4	0.92	86.30	56.61	170	67.5	1.81935	23.3564	+			+
107.52	107.205	108.615	113.527	135.565	120.413	118.59	101.133	109.168	F	26	56	247	5.7	0.87	68.10	62.28	161	49.1	1.51602	18.9422
107.8	123.652	113.293	136.408	169.631	106.228	133.531	123.84	128.503	F	54	42	190	4.7	0.60	23.90	44.05	165	60	1.69375	22.0386	+	+		+
107.85	77.1604	73.7712	98.3769	120.913	88.3629	85.1494	71.4124	77.6783	F	72	53	361	3.6	0.97	<9.96	12.06	156	70.5	1.77247	28.9694	+	+		+
108.27	80.5098	83.6203	130.004	148.644	108.39	122.692	72.2458	90.9417	M	58	56	251	8.5	0.98	<9.96	11.38	166	58	1.67442	21.048	+			+
108.44	97.6733	100.791	130.816	147.247	121.253	142.308	97.7622	115.902	M	38	60	311	4.5	0.90	<9.96	5.40	169	76	1.92123	26.6097	+			+
108.61	121.963	118.263	129.193	143.614	126.671	133.413	115.771	123.968	M	28	64	331	4.8	0.76	21.30	5.00	183	93	2.22211	27.7703
108.67	121.963	123.954	167.893	190.056	139.062	167.421	115.771	136.886	M	28	51	248	0.7	0.76	<10.50	36.37	173	83	2.03441	27.7323	+
108.78	117.793	109.098	115.977	129.712	114.968	129.371	118.9	123.915	M	40	66	341	2.7	0.74	<9.96	4.90	169	75	1.90853	26.2596	+	-	-	-
108.9	70.7484	67.7947	74.1482	88.4534	81.1603	78.0425	67.3506	72.3034	F	55	71	276	8.6	1.09	<10.50	7.73	165	46	1.5004	16.8962
108.91	80.5098	78.3555	89.0807	107.845	94.5409	89.0654	72.2458	79.7787	F	58	60	202	3.5	0.98	<10.90	24.19	162	52.7	1.56724	20.0808	+	+		+
108.92	80.0709	81.1252	106.456	119.885	102.113	105.055	73.2638	86.3254	M	56	67	236	3.7	0.99	2010.00	3313.80	165	75	1.88425	27.5482				+
109	92.2334	88.6279	114.293	129.346	104.729	111.725	81.4957	94.2457	M	56	63	390	4.7	0.89	<10.50	8.02	170	65	1.7876	22.4913		+
109.34	111.75	103.776	119.482	134.51	113.143	127.592	104.851	115.109	M	45	63	280	3.5	0.79	23.70	14.02	160	69	1.7777	26.9531	+	+		+
109.63	50.4912	55.4306	73.8042	88.3624	79.1566	73.6263	49.4801	59.1852	F	61	70	301	5.2	1.38	<10.50	5.86	156	60	1.62406	24.6548		+		+
109.65	62.476	59.2049	76.0881	92.2368	75.759	63.0376	56.6602	59.679	F	80	65	377	6.2	1.11	<9.96	19.43	150	52	1.5011	23.1111	+	+	+	+
109.71	87.0588	100.78	133.269	147.108	131.285	131.361	85.4233	103.525	M	22	65	494	5.8	1.03	219.00	165.84	177	68	1.86819	21.7051
109.83	123.718	118.238	139.702	172.358	114.898	150.758	130.132	139.688	F	42	43	343	4.2	0.66	44.50	15.94	150	66	1.6789	29.3333	+			+
110.31	74.0107	76.9617	174.973	206.64	106.31	130.052	64.9558	86.6389	M	79	41	188	5.3	0.98	10.30	14.52	174	52	1.64678	17.1753	+			+
110.53	95.1966	103.018	134.653	150.509	127.393	139.975	93.6021	112.185	M	30	61	342	3.7	0.94	16.20	9.87	165	110	2.32875	40.404
110.94	71.5967	68.1612	72.2256	78.7766	79.6543	79.7849	71.7519	75.5555	M	49	96	383	6.8	1.10	21.10	9.33	172	67	1.82514	22.6474		+		+
111.11	29.6347	44.6223	100.849	124.099	89.4072	87.841	35.0557	50.1124	F	71	52	246	4.1	2.00	15.10	41.46	155	41	1.3788	17.0656	+	+	+	+
111.12	95.7597	89.8453	115.597	131.099	103.95	110.819	82.3266	94.4711	M	58	62	433	5.6	0.86	107.00	81.81	168	71	1.85166	25.1559	+	+	+	+
111.19	81.1607	86.6175	116.807	131.403	111.626	124.091	81.0278	98.0391	M	46	64	315	6.2	1.01	<10.50	8.57	173	69	1.85661	23.0546	+			+
111.47	89.2221	88.6517	87.2665	102.75	100.848	96.2467	88.8747	92.414	F	29	69	268	5.4	0.99	357.00	111.40	163	54	1.58948	20.3244
111.55	72.1805	79.2682	110.84	124.633	107.169	114.658	71.5412	88.1076	M	50	66	262	3.9	1.09	12.50	7.25	170	76	1.9273	26.2976	+
112.04	103.337	103.02	127.669	143.604	119.589	139.975	102.309	118.214	M	39	61	258	4.6	0.86	124.00	104.08	172	70	1.86324	23.6614	+			+
112.48	94.7604	93.4976	132.405	151.062	112.265	130.326	85.4616	103.23	M	53	56	338	4.7	0.88	142.00	70.66	165	76	1.89695	27.9155	+			+
112.89	110.341	98.5569	120.055	136.513	105.36	114.513	96.9875	105.024	M	58	60	239	5.6	0.73	<9.96	59.20	174	62	1.77378	20.4783	+	+	+	+
113.69	72.196	81.1303	135.187	154.459	113.1	132.696	69.6354	91.3386	M	53	55	213	3.9	1.08	28.00	39.82	175	60	1.75445	19.5918	+	-		+
113.77	109.301	110.777	116.838	139.59	121.805	120.746	102.309	110.766	F	25	55	402	5.1	0.86	11.40	9.03	162	42	1.43242	16.0037
113.88	137.277	125.569	169.823	215.414	106.572	151.584	148.44	149.995	F	61	34	322	5.7	0.46	210.00	200.00	157	57.5	1.61344	23.3275	+			+
113.96	100.39	97.0128	169.411	197.791	116.368	148.792	82.2721	105.957	M	62	44	266	5.8	0.82	<10.90	13.04	173	71	1.88201	23.7228	+			+
114.09	81.5822	78.9149	106.959	121.177	97.0585	97.1382	68.4879	80.335	M	65	65	189	5.2	0.95	<10.90	10.31	173	62	1.76771	20.7157	+	+		+
114.1	105.924	107.504	121.67	134.871	123.439	127.44	101.133	112.773	M	29	67	311	5.8	0.87	13200.00	3883.24	164	69	1.80198	25.6544
114.1	73.2764	77.7215	135.365	155.882	105.551	119.132	63.1684	82.5601	M	65	53	259	4.9	1.03	17.70	30.70	172	86.5	2.07279	29.2388	+	+	+	+
114.12	84.9354	86.3878	132.636	165.487	100.423	121.238	72.541	90.7707	F	62	42	329	3.7	0.93	154.00	336.62	159	47	1.47784	18.591
114.35	84.2573	82.8393	115.742	143.224	96.2978	105.756	70.8104	84.825	F	64	47	263	5.1	0.93	31.10	35.78	158	64	1.68618	25.6369				+
114.63	75.5117	80.81	135.5	169.516	99.6153	121.232	65.2017	84.7973	F	64	41	207	3.6	1.01	78.20	263.10	150	47	1.4376	20.8889	+	+		+
114.92	83.2336	81.0804	99.9077	122.076	95.6899	96.6007	72.7493	82.9954	F	60	54	211	5.9	0.95	<10.50	18.85	163	56	1.61468	21.0772				+
115.24	105.376	91.9505	81.2469	96.1745	93.0367	94.8718	103.513	99.0042	F	38	70	268	6.2	0.85	42.00	57.76	158	55	1.57278	22.0317
115.46	124.148	114.776	140.788	175.336	107.618	138.45	125.344	131.571	F	53	41	312	3.7	0.60	<10.70	21.25	174	65	1.81188	21.4692	+			+
115.82	67.9688	68.8788	85.3993	103.534	89.6363	80.5061	59.6913	68.5535	F	65	61	274	6.2	1.09	60.00	60.00	158	58	1.61058	23.2335		+		+
115.97	89.7888	89.9424	144.319	166.319	111.849	133.104	77.7236	98.1402	M	59	51	238	3.9	0.90	<10.90	8.34	173	57.5	1.71056	19.2121	+			+
116.3	106.349	110.152	127.456	153.859	122.118	132.821	101.133	114.831	F	28	50	385	3.8	0.87	638.00	726.47	172	72	1.86902	24.3375
117	86.4066	88.5168	93.0263	102.161	106.421	105.413	88.8747	96.44	M	37	81	419	9.0	0.99	<10.50	4.67	178	92	2.17906	29.0367
117.09	90.7352	100.878	153.491	174.149	130.312	161.103	91.6521	116.836	M	35	53	345	5.1	0.96	127.00	65.06	186	82	2.10062	23.7022	+
117.21	72.2927	77.9018	122.485	151.981	98.7191	113.155	64.2506	81.9623	F	62	45	242	3.8	1.05	<10.90	69.52	153	55	1.54348	23.4952	+			+
118.06	126.568	109.236	127.455	158.962	97.0722	112.836	123.621	117.982	F	66	43	245	6.8	0.52	70.80	43.89	154	45	1.43648	18.9745	+	+	+	+
118.32	65.8183	98.9577	244.544	307.512	142.758	229.001	69.8302	107.025	F	25	29	161	3.8	1.26	<9.96	110.52	150	42	1.3741	18.6667	+
118.67	70.4806	72.3552	88.3857	98.455	93.9279	87.0296	64.7697	74.2675	M	59	78	504	5.3	1.08	233.00	101.11	167	77	1.92179	27.6095	+	+	+
118.82	111.303	106.391	142.108	162.053	119.699	147.071	103.592	121.561	M	46	54	240	5.2	0.79	54.20	48.74	178	83	2.06476	26.1962	+			+
120.38	105.836	104.193	166.513	210.383	108.824	154.538	89.576	113.413	F	57	35	231	5.7	0.80	10.70	16.79	160	52.5	1.56815	20.5078	+			+
121.48	91.2399	94.5026	164.902	191.292	120.02	154.873	81.569	106.858	M	55	46	297	4.0	0.90	<9.96	12.78	160	55	1.5999	21.4844	+			+
121.51	109.685	110.905	121.816	146.59	120.936	127.712	103.513	114.346	F	28	52	235	7.3	0.85	303.00	327.99	160	50	1.5215	19.5312
122	99.5882	91.0799	118.65	147.076	96.8128	108.055	80.3094	92.1387	F	64	46	325	4.5	0.82	18.10	18.03	154	51.5	1.50524	21.7153	+	+	+	+
122.26	84.2573	84.687	128.253	159.84	98.4456	115.593	70.8104	87.8225	F	64	43	280	6.4	0.93	34.10	29.66	154	60	1.62698	25.2994	+	+	+	+
123.48	96.9181	88.962	98.3302	110.05	99.8354	98.9467	85.3629	91.6542	M	55	72	267	3.8	0.86	<10.70	9.43	178	55	1.70916	17.3589	+	-		+
123.87	115.238	110.744	161.767	203.84	108.828	152.07	106.663	125.382	F	56	36	109	5.5	0.68	<9.96	42.75	162	40	1.42154	15.2416	+			+
124.09	98.3419	108.838	178.926	224.152	122.627	189.744	98.8607	129.992	F	40	35	254	4.3	0.89	<9.96	24.69	156	60	1.63912	24.6548	+			+
124.32	91.497	88.5862	122.406	139.373	106.09	116.454	79.5515	94.5287	M	58	59	412	4.2	0.89	<9.96	44.59	170	68	1.8257	23.5294	+			+
124.81	91.4655	98.6755	120.49	145.793	117.326	130.216	91.6521	107.583	F	33	51	351	4.1	0.96	12.40	7.94	153.5	61.5	1.62831	26.1011
125.76	117.806	98.0771	93.2419	113.528	93.0982	89.3332	108.811	98.115	F	62	57	279	5.1	0.62	<9.96	30.23	154	42	1.39838	17.7096	+			+
126.17	98.0656	103.613	136.017	166.694	117.671	147.578	97.7622	117.613	F	37	45	181	3.2	0.90	58.60	56.48	155	60	1.63305	24.974	+			+
126.33	114.705	108.301	155.081	195.231	105.837	142.697	104.405	120.584	F	59	37	348	4.2	0.67	57.00	93.64	162	66	1.73482	25.1486	+			+
126.57	96.0112	105.866	153.161	188.855	122.123	161.976	95.637	120.265	F	35	41	215	4.5	0.92	<9.96	9.88	162	62	1.70094	23.6244	+	+		+
127.71	95.8248	91.6491	117.286	132.787	106.912	116.301	85.4066	98.488	M	54	62	372	5.7	0.87	43.60	25.79	167	68.5	1.81384	24.5617	+			+
127.73	119.543	118.727	155.335	175.993	132.156	161.103	115.771	134.726	M	33	53	457	3.6	0.76	41.20	34.02	170	88	2.0797	30.4498	+			+
128.16	99.277	96.6965	126.669	143.644	113.014	129.82	91.7757	107.532	M	49	59	347	5.3	0.86	91.10	72.80	175	93	2.17355	30.3673	+	+	+	+
128.63	105.336	112.674	212.446	271.63	119.766	202.958	95.0975	129.511	F	50	29	196	5.5	0.82	20.60	51.94	158	62.5	1.66728	25.0361	+			+
129.45	110.164	100.845	107.274	130.506	105.327	115.148	101.07	107.651	F	47	53	368	3.0	0.80	<10.90	12.22	155	67	1.7064	27.8876	+	+		+
130.3	97.3073	93.9522	119.803	147.647	103.306	119.326	86.3997	100.228	F	54	47	311	3.7	0.86	848.00	738.41	164	66	1.74654	24.539	+	+		+
130.74	95.6212	99.035	140.307	173.899	111.582	145.306	90.8494	111.799	F	47	42	319	3.4	0.89	77.00	133.52	153	54	1.53088	23.0681	+	+
131.17	81.2033	100.938	180.1	224.079	127.911	184.473	83.7962	115.243	F	33	36	431	4.4	1.05	85.00	109.83	163	86	2.01181	32.3685	+
131.36	94.3008	91.0858	121.045	149.691	100.98	116.172	81.3803	95.7126	F	58	46	311	4.9	0.87	30.10	27.81	158	70	1.76178	28.0404	+	+		+
133.91	101.261	105.742	120.952	145.672	120.089	127.712	97.7622	110.748	F	29	52	465	4.1	0.90	39.50	15.57	160	68	1.765	26.5625	+			+
134.21	121.326	111.51	126.402	142.857	115.435	133.972	123.63	128.593	M	45	60	311	5.5	0.67	268.00	459.31	167	65	1.76939	23.3067	+	+		+
135.13	124.618	121.158	171.002	215.376	114.308	168.165	127.836	145.253	F	50	35	264	5.0	0.61	371.00	378.52	156	55	1.57562	22.6003	+	-		+
135.26	119.814	108.214	115.976	142.192	105.157	120.118	118.151	119.127	F	50	49	388	3.9	0.66	<10.90	23.89	160	57	1.6097	22.2656	+			+
138.75	151.941	156.823	268.361	315.795	160.567	258.741	187.204	217.235	M	33	33	286	4.1	0.47	34.30	23.10	165	65	1.75725	23.8751	+
138.88	110.778	103.893	141.638	162.235	115.644	139.376	100.157	116.556	M	52	53	411	5.1	0.76	38.90	37.61	172	65	1.79974	21.9713	+	+		+
140.55	115.882	105.111	115.511	141.689	104.421	118.677	110.063	114.208	F	51	49	315	4.0	0.70	30.60	67.45	150	63	1.6267	28	+			+
146.95	126.679	118.065	128.344	144.274	120.432	139.975	135.363	137.63	M	38	61	254	5.5	0.65	273.00	65.57	167	76	1.90909	27.2509	+
154.84	110.555	110.143	161.933	185.696	128.126	170.097	106.033	130.634	M	42	49	326	5.1	0.81	98.90	46.75	166	73.5	1.87127	26.673	+			+
155.28	98.9471	99.6384	130.136	160.322	110.462	137.266	94.0667	111.633	F	46	45	302	4.7	0.87	16.50	39.40	160	63	1.6853	24.6094
167.01	140.625	133.748	133.299	147.632	130.281	133.413	149.129	140.834	M	24	64	327	4.5	0.59	10.70	6.60	178	90	2.15366	28.4055	+	-
